# Supplementary material for: DeepCAGE: Incorporating Transcription Factors in Genome-wide Prediction of Chromatin Accessibility
Source: Genomics Proteomics Bioinformatics. 2022 Mar 12;20(3):496–507. doi: 10.1016/j.gpb.2021.08.015 (PMC9801045; doi:10.1016/j.gpb.2021.08.015)
Supplement: Supplementary Table S2 — The information of Dnase-seq peaks across 55 cell types from the ENCODE project [file mmc7.xlsx]

## Sheet: Sheet1
Table S2 The information of Dnase-seq peaks across 55 cell types from the ENCODE project (narrowPeak)
Cell ID	Cell Type	Experiment ID	File ID	Download URL
1	A549	ENCSR000EIE	ENCFF953HEA	https://www.encodeproject.org/files/ENCFF953HEA/@@download/ENCFF953HEA.bed.gz
1	A549	ENCSR000ELW	ENCFF588RZJ	https://www.encodeproject.org/files/ENCFF588RZJ/@@download/ENCFF588RZJ.bed.gz
1	A549	ENCSR000ELW	ENCFF882NET	https://www.encodeproject.org/files/ENCFF882NET/@@download/ENCFF882NET.bed.gz
2	adrenal gland	ENCSR080PZL	ENCFF817MBU	https://www.encodeproject.org/files/ENCFF817MBU/@@download/ENCFF817MBU.bed.gz
2	adrenal gland	ENCSR728BAD	ENCFF649BXV	https://www.encodeproject.org/files/ENCFF649BXV/@@download/ENCFF649BXV.bed.gz
2	adrenal gland	ENCSR848XIY	ENCFF650NIM	https://www.encodeproject.org/files/ENCFF650NIM/@@download/ENCFF650NIM.bed.gz
2	adrenal gland	ENCSR696XSJ	ENCFF803WAE	https://www.encodeproject.org/files/ENCFF803WAE/@@download/ENCFF803WAE.bed.gz
2	adrenal gland	ENCSR060BFU	ENCFF597DDU	https://www.encodeproject.org/files/ENCFF597DDU/@@download/ENCFF597DDU.bed.gz
2	adrenal gland	ENCSR856QJX	ENCFF690BPH	https://www.encodeproject.org/files/ENCFF690BPH/@@download/ENCFF690BPH.bed.gz
2	adrenal gland	ENCSR191FOV	ENCFF044SPL	https://www.encodeproject.org/files/ENCFF044SPL/@@download/ENCFF044SPL.bed.gz
2	adrenal gland	ENCSR597NVK	ENCFF057GAH	https://www.encodeproject.org/files/ENCFF057GAH/@@download/ENCFF057GAH.bed.gz
2	adrenal gland	ENCSR866RCY	ENCFF740MJY	https://www.encodeproject.org/files/ENCFF740MJY/@@download/ENCFF740MJY.bed.gz
2	adrenal gland	ENCSR419MZH	ENCFF592FVN	https://www.encodeproject.org/files/ENCFF592FVN/@@download/ENCFF592FVN.bed.gz
3	ascending aorta	ENCSR852TRT	ENCFF377OSW	https://www.encodeproject.org/files/ENCFF377OSW/@@download/ENCFF377OSW.bed.gz
4	astrocyte	ENCSR000EPM	ENCFF966MFW	https://www.encodeproject.org/files/ENCFF966MFW/@@download/ENCFF966MFW.bed.gz
4	astrocyte	ENCSR000EPM	ENCFF655XBN	https://www.encodeproject.org/files/ENCFF655XBN/@@download/ENCFF655XBN.bed.gz
4	astrocyte	ENCSR000ENC	ENCFF915YFO	https://www.encodeproject.org/files/ENCFF915YFO/@@download/ENCFF915YFO.bed.gz
4	astrocyte	ENCSR000ENC	ENCFF347MBD	https://www.encodeproject.org/files/ENCFF347MBD/@@download/ENCFF347MBD.bed.gz
5	BE2C	ENCSR000EMD	ENCFF572MQH	https://www.encodeproject.org/files/ENCFF572MQH/@@download/ENCFF572MQH.bed.gz
5	BE2C	ENCSR000EMD	ENCFF488NVN	https://www.encodeproject.org/files/ENCFF488NVN/@@download/ENCFF488NVN.bed.gz
6	bipolar neuron	ENCSR626RVD	ENCFF135DYG	https://www.encodeproject.org/files/ENCFF135DYG/@@download/ENCFF135DYG.bed.gz
6	bipolar neuron	ENCSR626RVD	ENCFF693FFA	https://www.encodeproject.org/files/ENCFF693FFA/@@download/ENCFF693FFA.bed.gz
7	breast epithelium	ENCSR600KUR	ENCFF590BSA	https://www.encodeproject.org/files/ENCFF590BSA/@@download/ENCFF590BSA.bed.gz
8	bronchial epithelial cell	ENCSR000EPN	ENCFF581YOE	https://www.encodeproject.org/files/ENCFF581YOE/@@download/ENCFF581YOE.bed.gz
8	bronchial epithelial cell	ENCSR000EPN	ENCFF072QES	https://www.encodeproject.org/files/ENCFF072QES/@@download/ENCFF072QES.bed.gz
8	bronchial epithelial cell	ENCSR000EPX	ENCFF251CYD	https://www.encodeproject.org/files/ENCFF251CYD/@@download/ENCFF251CYD.bed.gz
8	bronchial epithelial cell	ENCSR000EPX	ENCFF595OHJ	https://www.encodeproject.org/files/ENCFF595OHJ/@@download/ENCFF595OHJ.bed.gz
9	CD14-positive monocyte	ENCSR695AUY	ENCFF708WKP	https://www.encodeproject.org/files/ENCFF708WKP/@@download/ENCFF708WKP.bed.gz
9	CD14-positive monocyte	ENCSR000EPK	ENCFF110FXW	https://www.encodeproject.org/files/ENCFF110FXW/@@download/ENCFF110FXW.bed.gz
9	CD14-positive monocyte	ENCSR674JIL	ENCFF198RKA	https://www.encodeproject.org/files/ENCFF198RKA/@@download/ENCFF198RKA.bed.gz
9	CD14-positive monocyte	ENCSR452DCM	ENCFF095EZR	https://www.encodeproject.org/files/ENCFF095EZR/@@download/ENCFF095EZR.bed.gz
9	CD14-positive monocyte	ENCSR000ELE	ENCFF507VGO	https://www.encodeproject.org/files/ENCFF507VGO/@@download/ENCFF507VGO.bed.gz
9	CD14-positive monocyte	ENCSR000ELE	ENCFF794ZPU	https://www.encodeproject.org/files/ENCFF794ZPU/@@download/ENCFF794ZPU.bed.gz
10	endothelial cell of umbilical vein	ENCSR000EKF	ENCFF437RUN	https://www.encodeproject.org/files/ENCFF437RUN/@@download/ENCFF437RUN.bed.gz
11	epithelial cell of proximal tubule	ENCSR000EPW	ENCFF524AJJ	https://www.encodeproject.org/files/ENCFF524AJJ/@@download/ENCFF524AJJ.bed.gz
11	epithelial cell of proximal tubule	ENCSR000EPW	ENCFF196OHE	https://www.encodeproject.org/files/ENCFF196OHE/@@download/ENCFF196OHE.bed.gz
12	esophagus muscularis mucosa	ENCSR686ZKE	ENCFF561YVO	https://www.encodeproject.org/files/ENCFF561YVO/@@download/ENCFF561YVO.bed.gz
12	esophagus muscularis mucosa	ENCSR944JCE	ENCFF132KKE	https://www.encodeproject.org/files/ENCFF132KKE/@@download/ENCFF132KKE.bed.gz
13	esophagus squamous epithelium	ENCSR065LHR	ENCFF277IBY	https://www.encodeproject.org/files/ENCFF277IBY/@@download/ENCFF277IBY.bed.gz
13	esophagus squamous epithelium	ENCSR783OCW	ENCFF271AGL	https://www.encodeproject.org/files/ENCFF271AGL/@@download/ENCFF271AGL.bed.gz
14	fibroblast of dermis	ENCSR000EPO	ENCFF225DFA	https://www.encodeproject.org/files/ENCFF225DFA/@@download/ENCFF225DFA.bed.gz
14	fibroblast of dermis	ENCSR000EPO	ENCFF383ASH	https://www.encodeproject.org/files/ENCFF383ASH/@@download/ENCFF383ASH.bed.gz
15	fibroblast of lung	ENCSR000EOJ	ENCFF066WNI	https://www.encodeproject.org/files/ENCFF066WNI/@@download/ENCFF066WNI.bed.gz
15	fibroblast of lung	ENCSR000EOJ	ENCFF487VSR	https://www.encodeproject.org/files/ENCFF487VSR/@@download/ENCFF487VSR.bed.gz
15	fibroblast of lung	ENCSR000ELY	ENCFF004QXK	https://www.encodeproject.org/files/ENCFF004QXK/@@download/ENCFF004QXK.bed.gz
15	fibroblast of lung	ENCSR000ELY	ENCFF189IWW	https://www.encodeproject.org/files/ENCFF189IWW/@@download/ENCFF189IWW.bed.gz
16	fibroblast of skin of abdomen	ENCSR176KYD	ENCFF590UPO	https://www.encodeproject.org/files/ENCFF590UPO/@@download/ENCFF590UPO.bed.gz
17	fibroblast of the aortic adventitia	ENCSR000EMC	ENCFF474TIO	https://www.encodeproject.org/files/ENCFF474TIO/@@download/ENCFF474TIO.bed.gz
17	fibroblast of the aortic adventitia	ENCSR000EMC	ENCFF770MTY	https://www.encodeproject.org/files/ENCFF770MTY/@@download/ENCFF770MTY.bed.gz
18	foreskin fibroblast	ENCSR000EME	ENCFF133QSF	https://www.encodeproject.org/files/ENCFF133QSF/@@download/ENCFF133QSF.bed.gz
18	foreskin fibroblast	ENCSR000EME	ENCFF409JOB	https://www.encodeproject.org/files/ENCFF409JOB/@@download/ENCFF409JOB.bed.gz
18	foreskin fibroblast	ENCSR251UPG	ENCFF459SPU	https://www.encodeproject.org/files/ENCFF459SPU/@@download/ENCFF459SPU.bed.gz
19	gastrocnemius medialis	ENCSR236SFP	ENCFF174RKM	https://www.encodeproject.org/files/ENCFF174RKM/@@download/ENCFF174RKM.bed.gz
20	GM12878	ENCSR000EJD	ENCFF056WCP	https://www.encodeproject.org/files/ENCFF056WCP/@@download/ENCFF056WCP.bed.gz
20	GM12878	ENCSR000EMT	ENCFF265AKS	https://www.encodeproject.org/files/ENCFF265AKS/@@download/ENCFF265AKS.bed.gz
20	GM12878	ENCSR000EMT	ENCFF016JIJ	https://www.encodeproject.org/files/ENCFF016JIJ/@@download/ENCFF016JIJ.bed.gz
21	GM23338	ENCSR004SUL	ENCFF652LWK	https://www.encodeproject.org/files/ENCFF652LWK/@@download/ENCFF652LWK.bed.gz
21	GM23338	ENCSR004SUL	ENCFF720EZA	https://www.encodeproject.org/files/ENCFF720EZA/@@download/ENCFF720EZA.bed.gz
22	H1-hESC	ENCSR000EMU	ENCFF065XPI	https://www.encodeproject.org/files/ENCFF065XPI/@@download/ENCFF065XPI.bed.gz
22	H1-hESC	ENCSR000EJN	ENCFF543ZYB	https://www.encodeproject.org/files/ENCFF543ZYB/@@download/ENCFF543ZYB.bed.gz
22	H1-hESC	ENCSR794OFW	ENCFF609DVT	https://www.encodeproject.org/files/ENCFF609DVT/@@download/ENCFF609DVT.bed.gz
23	heart left ventricle	ENCSR070CMW	ENCFF647GWK	https://www.encodeproject.org/files/ENCFF647GWK/@@download/ENCFF647GWK.bed.gz
23	heart left ventricle	ENCSR501FWC	ENCFF608VFB	https://www.encodeproject.org/files/ENCFF608VFB/@@download/ENCFF608VFB.bed.gz
23	heart left ventricle	ENCSR501FWC	ENCFF345RXP	https://www.encodeproject.org/files/ENCFF345RXP/@@download/ENCFF345RXP.bed.gz
24	HeLa-S3	ENCSR000ENO	ENCFF172BJP	https://www.encodeproject.org/files/ENCFF172BJP/@@download/ENCFF172BJP.bed.gz
24	HeLa-S3	ENCSR000ENO	ENCFF274IXA	https://www.encodeproject.org/files/ENCFF274IXA/@@download/ENCFF274IXA.bed.gz
24	HeLa-S3	ENCSR000EJT	ENCFF617FTI	https://www.encodeproject.org/files/ENCFF617FTI/@@download/ENCFF617FTI.bed.gz
24	HeLa-S3	ENCSR000EJS	ENCFF413DNC	https://www.encodeproject.org/files/ENCFF413DNC/@@download/ENCFF413DNC.bed.gz
25	hepatocyte	ENCSR000EJU	ENCFF295BEY	https://www.encodeproject.org/files/ENCFF295BEY/@@download/ENCFF295BEY.bed.gz
26	HepG2	ENCSR000ENP	ENCFF007YGH	https://www.encodeproject.org/files/ENCFF007YGH/@@download/ENCFF007YGH.bed.gz
26	HepG2	ENCSR000ENP	ENCFF276MEV	https://www.encodeproject.org/files/ENCFF276MEV/@@download/ENCFF276MEV.bed.gz
26	HepG2	ENCSR000EJV	ENCFF029TLB	https://www.encodeproject.org/files/ENCFF029TLB/@@download/ENCFF029TLB.bed.gz
27	IMR-90	ENCSR477RTP	ENCFF004WST	https://www.encodeproject.org/files/ENCFF004WST/@@download/ENCFF004WST.bed.gz
28	Ishikawa	ENCSR000EKM	ENCFF923DGE	https://www.encodeproject.org/files/ENCFF923DGE/@@download/ENCFF923DGE.bed.gz
28	Ishikawa	ENCSR000EKL	ENCFF674YZX	https://www.encodeproject.org/files/ENCFF674YZX/@@download/ENCFF674YZX.bed.gz
28	Ishikawa	ENCSR000EIP	ENCFF819QAE	https://www.encodeproject.org/files/ENCFF819QAE/@@download/ENCFF819QAE.bed.gz
29	K562	ENCSR000EPC	ENCFF420LWF	https://www.encodeproject.org/files/ENCFF420LWF/@@download/ENCFF420LWF.bed.gz
29	K562	ENCSR000EPC	ENCFF956FOU	https://www.encodeproject.org/files/ENCFF956FOU/@@download/ENCFF956FOU.bed.gz
29	K562	ENCSR000EKR	ENCFF533EBN	https://www.encodeproject.org/files/ENCFF533EBN/@@download/ENCFF533EBN.bed.gz
29	K562	ENCSR000EKO	ENCFF021KOY	https://www.encodeproject.org/files/ENCFF021KOY/@@download/ENCFF021KOY.bed.gz
29	K562	ENCSR000EKQ	ENCFF762YQG	https://www.encodeproject.org/files/ENCFF762YQG/@@download/ENCFF762YQG.bed.gz
29	K562	ENCSR000EKS	ENCFF262LRC	https://www.encodeproject.org/files/ENCFF262LRC/@@download/ENCFF262LRC.bed.gz
29	K562	ENCSR000EKN	ENCFF226QFP	https://www.encodeproject.org/files/ENCFF226QFP/@@download/ENCFF226QFP.bed.gz
29	K562	ENCSR000EKP	ENCFF890IXQ	https://www.encodeproject.org/files/ENCFF890IXQ/@@download/ENCFF890IXQ.bed.gz
30	keratinocyte	ENCSR000ELH	ENCFF350XYE	https://www.encodeproject.org/files/ENCFF350XYE/@@download/ENCFF350XYE.bed.gz
30	keratinocyte	ENCSR000EPQ	ENCFF654RSS	https://www.encodeproject.org/files/ENCFF654RSS/@@download/ENCFF654RSS.bed.gz
30	keratinocyte	ENCSR000EPQ	ENCFF447XHB	https://www.encodeproject.org/files/ENCFF447XHB/@@download/ENCFF447XHB.bed.gz
30	keratinocyte	ENCSR724CND	ENCFF240SMG	https://www.encodeproject.org/files/ENCFF240SMG/@@download/ENCFF240SMG.bed.gz
31	kidney epithelial cell	ENCSR000EOL	ENCFF423OSL	https://www.encodeproject.org/files/ENCFF423OSL/@@download/ENCFF423OSL.bed.gz
31	kidney epithelial cell	ENCSR000EOL	ENCFF239LDT	https://www.encodeproject.org/files/ENCFF239LDT/@@download/ENCFF239LDT.bed.gz
32	lower leg skin	ENCSR645INA	ENCFF129WMG	https://www.encodeproject.org/files/ENCFF129WMG/@@download/ENCFF129WMG.bed.gz
32	lower leg skin	ENCSR864IGD	ENCFF139VWG	https://www.encodeproject.org/files/ENCFF139VWG/@@download/ENCFF139VWG.bed.gz
33	lung	ENCSR441MMO	ENCFF616EQW	https://www.encodeproject.org/files/ENCFF616EQW/@@download/ENCFF616EQW.bed.gz
33	lung	ENCSR445XYW	ENCFF982BYK	https://www.encodeproject.org/files/ENCFF982BYK/@@download/ENCFF982BYK.bed.gz
33	lung	ENCSR930AUG	ENCFF304MPW	https://www.encodeproject.org/files/ENCFF304MPW/@@download/ENCFF304MPW.bed.gz
33	lung	ENCSR006XED	ENCFF186LEE	https://www.encodeproject.org/files/ENCFF186LEE/@@download/ENCFF186LEE.bed.gz
33	lung	ENCSR000ELY	ENCFF189IWW	https://www.encodeproject.org/files/ENCFF189IWW/@@download/ENCFF189IWW.bed.gz
33	lung	ENCSR000ELY	ENCFF004QXK	https://www.encodeproject.org/files/ENCFF004QXK/@@download/ENCFF004QXK.bed.gz
33	lung	ENCSR803VCR	ENCFF364FFR	https://www.encodeproject.org/files/ENCFF364FFR/@@download/ENCFF364FFR.bed.gz
33	lung	ENCSR299INS	ENCFF079RNM	https://www.encodeproject.org/files/ENCFF079RNM/@@download/ENCFF079RNM.bed.gz
33	lung	ENCSR318WOD	ENCFF203UET	https://www.encodeproject.org/files/ENCFF203UET/@@download/ENCFF203UET.bed.gz
33	lung	ENCSR214XJO	ENCFF024JBX	https://www.encodeproject.org/files/ENCFF024JBX/@@download/ENCFF024JBX.bed.gz
33	lung	ENCSR964VVW	ENCFF584LZP	https://www.encodeproject.org/files/ENCFF584LZP/@@download/ENCFF584LZP.bed.gz
33	lung	ENCSR935EVZ	ENCFF100SUV	https://www.encodeproject.org/files/ENCFF100SUV/@@download/ENCFF100SUV.bed.gz
33	lung	ENCSR141IUS	ENCFF101FOH	https://www.encodeproject.org/files/ENCFF101FOH/@@download/ENCFF101FOH.bed.gz
33	lung	ENCSR141VGA	ENCFF236JVB	https://www.encodeproject.org/files/ENCFF236JVB/@@download/ENCFF236JVB.bed.gz
33	lung	ENCSR510ITB	ENCFF216UZP	https://www.encodeproject.org/files/ENCFF216UZP/@@download/ENCFF216UZP.bed.gz
33	lung	ENCSR488PHT	ENCFF037EEA	https://www.encodeproject.org/files/ENCFF037EEA/@@download/ENCFF037EEA.bed.gz
33	lung	ENCSR263IGU	ENCFF863EHC	https://www.encodeproject.org/files/ENCFF863EHC/@@download/ENCFF863EHC.bed.gz
33	lung	ENCSR504KZE	ENCFF800TEG	https://www.encodeproject.org/files/ENCFF800TEG/@@download/ENCFF800TEG.bed.gz
33	lung	ENCSR986XLW	ENCFF745FDQ	https://www.encodeproject.org/files/ENCFF745FDQ/@@download/ENCFF745FDQ.bed.gz
33	lung	ENCSR468OVW	ENCFF011FIW	https://www.encodeproject.org/files/ENCFF011FIW/@@download/ENCFF011FIW.bed.gz
33	lung	ENCSR541AVF	ENCFF012XVV	https://www.encodeproject.org/files/ENCFF012XVV/@@download/ENCFF012XVV.bed.gz
33	lung	ENCSR820WNB	ENCFF464HOE	https://www.encodeproject.org/files/ENCFF464HOE/@@download/ENCFF464HOE.bed.gz
33	lung	ENCSR490JVQ	ENCFF229BEY	https://www.encodeproject.org/files/ENCFF229BEY/@@download/ENCFF229BEY.bed.gz
33	lung	ENCSR456KDF	ENCFF425BBF	https://www.encodeproject.org/files/ENCFF425BBF/@@download/ENCFF425BBF.bed.gz
33	lung	ENCSR164WOF	ENCFF263ZFE	https://www.encodeproject.org/files/ENCFF263ZFE/@@download/ENCFF263ZFE.bed.gz
33	lung	ENCSR960EJV	ENCFF341KCP	https://www.encodeproject.org/files/ENCFF341KCP/@@download/ENCFF341KCP.bed.gz
33	lung	ENCSR845MEJ	ENCFF475QCQ	https://www.encodeproject.org/files/ENCFF475QCQ/@@download/ENCFF475QCQ.bed.gz
33	lung	ENCSR582IPV	ENCFF310YLD	https://www.encodeproject.org/files/ENCFF310YLD/@@download/ENCFF310YLD.bed.gz
33	lung	ENCSR582IPV	ENCFF468ODG	https://www.encodeproject.org/files/ENCFF468ODG/@@download/ENCFF468ODG.bed.gz
33	lung	ENCSR846CTA	ENCFF661AIO	https://www.encodeproject.org/files/ENCFF661AIO/@@download/ENCFF661AIO.bed.gz
33	lung	ENCSR000EOD	ENCFF173DAV	https://www.encodeproject.org/files/ENCFF173DAV/@@download/ENCFF173DAV.bed.gz
33	lung	ENCSR000EOD	ENCFF732RPT	https://www.encodeproject.org/files/ENCFF732RPT/@@download/ENCFF732RPT.bed.gz
33	lung	ENCSR076YBB	ENCFF461MVJ	https://www.encodeproject.org/files/ENCFF461MVJ/@@download/ENCFF461MVJ.bed.gz
33	lung	ENCSR482HQE	ENCFF444TLL	https://www.encodeproject.org/files/ENCFF444TLL/@@download/ENCFF444TLL.bed.gz
33	lung	ENCSR859KGQ	ENCFF126IZH	https://www.encodeproject.org/files/ENCFF126IZH/@@download/ENCFF126IZH.bed.gz
33	lung	ENCSR947VPG	ENCFF052SVM	https://www.encodeproject.org/files/ENCFF052SVM/@@download/ENCFF052SVM.bed.gz
33	lung	ENCSR587HPR	ENCFF917VNK	https://www.encodeproject.org/files/ENCFF917VNK/@@download/ENCFF917VNK.bed.gz
33	lung	ENCSR953WJO	ENCFF227OWL	https://www.encodeproject.org/files/ENCFF227OWL/@@download/ENCFF227OWL.bed.gz
33	lung	ENCSR006IJP	ENCFF988IWO	https://www.encodeproject.org/files/ENCFF988IWO/@@download/ENCFF988IWO.bed.gz
33	lung	ENCSR000EOJ	ENCFF487VSR	https://www.encodeproject.org/files/ENCFF487VSR/@@download/ENCFF487VSR.bed.gz
33	lung	ENCSR000EOJ	ENCFF066WNI	https://www.encodeproject.org/files/ENCFF066WNI/@@download/ENCFF066WNI.bed.gz
33	lung	ENCSR639XWF	ENCFF338RTX	https://www.encodeproject.org/files/ENCFF338RTX/@@download/ENCFF338RTX.bed.gz
33	lung	ENCSR680SDS	ENCFF837PDZ	https://www.encodeproject.org/files/ENCFF837PDZ/@@download/ENCFF837PDZ.bed.gz
33	lung	ENCSR847RSJ	ENCFF469UMQ	https://www.encodeproject.org/files/ENCFF469UMQ/@@download/ENCFF469UMQ.bed.gz
33	lung	ENCSR228BOM	ENCFF650YFS	https://www.encodeproject.org/files/ENCFF650YFS/@@download/ENCFF650YFS.bed.gz
33	lung	ENCSR441OGH	ENCFF010EEN	https://www.encodeproject.org/files/ENCFF010EEN/@@download/ENCFF010EEN.bed.gz
34	mammary epithelial cell	ENCSR000ENV	ENCFF388STW	https://www.encodeproject.org/files/ENCFF388STW/@@download/ENCFF388STW.bed.gz
34	mammary epithelial cell	ENCSR000ENV	ENCFF112EXY	https://www.encodeproject.org/files/ENCFF112EXY/@@download/ENCFF112EXY.bed.gz
35	MCF-7	ENCSR000EKY	ENCFF320JIO	https://www.encodeproject.org/files/ENCFF320JIO/@@download/ENCFF320JIO.bed.gz
35	MCF-7	ENCSR000EPH	ENCFF885JVO	https://www.encodeproject.org/files/ENCFF885JVO/@@download/ENCFF885JVO.bed.gz
35	MCF-7	ENCSR000EPH	ENCFF673SED	https://www.encodeproject.org/files/ENCFF673SED/@@download/ENCFF673SED.bed.gz
35	MCF-7	ENCSR000EKW	ENCFF161KNF	https://www.encodeproject.org/files/ENCFF161KNF/@@download/ENCFF161KNF.bed.gz
35	MCF-7	ENCSR000EKZ	ENCFF135BWJ	https://www.encodeproject.org/files/ENCFF135BWJ/@@download/ENCFF135BWJ.bed.gz
35	MCF-7	ENCSR000EPI	ENCFF649HOP	https://www.encodeproject.org/files/ENCFF649HOP/@@download/ENCFF649HOP.bed.gz
35	MCF-7	ENCSR000EPI	ENCFF667SWZ	https://www.encodeproject.org/files/ENCFF667SWZ/@@download/ENCFF667SWZ.bed.gz
35	MCF-7	ENCSR000EKX	ENCFF246LQX	https://www.encodeproject.org/files/ENCFF246LQX/@@download/ENCFF246LQX.bed.gz
35	MCF-7	ENCSR000EPJ	ENCFF408UYX	https://www.encodeproject.org/files/ENCFF408UYX/@@download/ENCFF408UYX.bed.gz
35	MCF-7	ENCSR000EPJ	ENCFF305ODA	https://www.encodeproject.org/files/ENCFF305ODA/@@download/ENCFF305ODA.bed.gz
35	MCF-7	ENCSR000EKV	ENCFF286TMR	https://www.encodeproject.org/files/ENCFF286TMR/@@download/ENCFF286TMR.bed.gz
36	myotube	ENCSR000EOP	ENCFF777SGD	https://www.encodeproject.org/files/ENCFF777SGD/@@download/ENCFF777SGD.bed.gz
36	myotube	ENCSR000EOP	ENCFF800PSY	https://www.encodeproject.org/files/ENCFF800PSY/@@download/ENCFF800PSY.bed.gz
37	OCI-LY7	ENCSR489NAM	ENCFF223TKR	https://www.encodeproject.org/files/ENCFF223TKR/@@download/ENCFF223TKR.bed.gz
37	OCI-LY7	ENCSR489NAM	ENCFF269OPM	https://www.encodeproject.org/files/ENCFF269OPM/@@download/ENCFF269OPM.bed.gz
38	omental fat pad	ENCSR154OUQ	ENCFF394IFG	https://www.encodeproject.org/files/ENCFF394IFG/@@download/ENCFF394IFG.bed.gz
38	omental fat pad	ENCSR244ZEJ	ENCFF855AKX	https://www.encodeproject.org/files/ENCFF855AKX/@@download/ENCFF855AKX.bed.gz
39	osteoblast	ENCSR000ELJ	ENCFF071KIB	https://www.encodeproject.org/files/ENCFF071KIB/@@download/ENCFF071KIB.bed.gz
40	Panc1	ENCSR000EPT	ENCFF897LUY	https://www.encodeproject.org/files/ENCFF897LUY/@@download/ENCFF897LUY.bed.gz
40	Panc1	ENCSR000EPT	ENCFF027SJX	https://www.encodeproject.org/files/ENCFF027SJX/@@download/ENCFF027SJX.bed.gz
41	pancreas	ENCSR178JBL	ENCFF966FIA	https://www.encodeproject.org/files/ENCFF966FIA/@@download/ENCFF966FIA.bed.gz
41	pancreas	ENCSR595HZQ	ENCFF740UIQ	https://www.encodeproject.org/files/ENCFF740UIQ/@@download/ENCFF740UIQ.bed.gz
42	Peyer's patch	ENCSR452ZMO	ENCFF015AMN	https://www.encodeproject.org/files/ENCFF015AMN/@@download/ENCFF015AMN.bed.gz
42	Peyer's patch	ENCSR954AJK	ENCFF885DOB	https://www.encodeproject.org/files/ENCFF885DOB/@@download/ENCFF885DOB.bed.gz
42	Peyer's patch	ENCSR322UXF	ENCFF868YHB	https://www.encodeproject.org/files/ENCFF868YHB/@@download/ENCFF868YHB.bed.gz
43	prostate gland	ENCSR958QXU	ENCFF439GRJ	https://www.encodeproject.org/files/ENCFF439GRJ/@@download/ENCFF439GRJ.bed.gz
44	right lobe of liver	ENCSR555QAY	ENCFF365DQA	https://www.encodeproject.org/files/ENCFF365DQA/@@download/ENCFF365DQA.bed.gz
45	sigmoid colon	ENCSR391YAV	ENCFF880FFB	https://www.encodeproject.org/files/ENCFF880FFB/@@download/ENCFF880FFB.bed.gz
45	sigmoid colon	ENCSR462XTM	ENCFF113TVH	https://www.encodeproject.org/files/ENCFF113TVH/@@download/ENCFF113TVH.bed.gz
46	skeletal muscle myoblast	ENCSR000EOO	ENCFF422JUT	https://www.encodeproject.org/files/ENCFF422JUT/@@download/ENCFF422JUT.bed.gz
46	skeletal muscle myoblast	ENCSR000EOO	ENCFF547OAH	https://www.encodeproject.org/files/ENCFF547OAH/@@download/ENCFF547OAH.bed.gz
47	SK-N-SH	ENCSR000EPZ	ENCFF204NZF	https://www.encodeproject.org/files/ENCFF204NZF/@@download/ENCFF204NZF.bed.gz
47	SK-N-SH	ENCSR000EPZ	ENCFF735ZMN	https://www.encodeproject.org/files/ENCFF735ZMN/@@download/ENCFF735ZMN.bed.gz
48	smooth muscle cell	ENCSR248CME	ENCFF312QNX	https://www.encodeproject.org/files/ENCFF312QNX/@@download/ENCFF312QNX.bed.gz
48	smooth muscle cell	ENCSR248CME	ENCFF194VQL	https://www.encodeproject.org/files/ENCFF194VQL/@@download/ENCFF194VQL.bed.gz
48	smooth muscle cell	ENCSR000ENG	ENCFF966MDV	https://www.encodeproject.org/files/ENCFF966MDV/@@download/ENCFF966MDV.bed.gz
48	smooth muscle cell	ENCSR000ENG	ENCFF565HPT	https://www.encodeproject.org/files/ENCFF565HPT/@@download/ENCFF565HPT.bed.gz
49	spleen	ENCSR850YHJ	ENCFF021ICC	https://www.encodeproject.org/files/ENCFF021ICC/@@download/ENCFF021ICC.bed.gz
49	spleen	ENCSR679IFH	ENCFF080UTT	https://www.encodeproject.org/files/ENCFF080UTT/@@download/ENCFF080UTT.bed.gz
50	T47D	ENCSR000ELS	ENCFF745OVH	https://www.encodeproject.org/files/ENCFF745OVH/@@download/ENCFF745OVH.bed.gz
50	T47D	ENCSR000ELT	ENCFF056IPL	https://www.encodeproject.org/files/ENCFF056IPL/@@download/ENCFF056IPL.bed.gz
51	thyroid gland	ENCSR158VAT	ENCFF934DSX	https://www.encodeproject.org/files/ENCFF934DSX/@@download/ENCFF934DSX.bed.gz
51	thyroid gland	ENCSR657DFR	ENCFF815BRT	https://www.encodeproject.org/files/ENCFF815BRT/@@download/ENCFF815BRT.bed.gz
51	thyroid gland	ENCSR696TPW	ENCFF835QIK	https://www.encodeproject.org/files/ENCFF835QIK/@@download/ENCFF835QIK.bed.gz
52	tibial nerve	ENCSR401ESD	ENCFF938NQJ	https://www.encodeproject.org/files/ENCFF938NQJ/@@download/ENCFF938NQJ.bed.gz
52	tibial nerve	ENCSR100TUY	ENCFF163QWN	https://www.encodeproject.org/files/ENCFF163QWN/@@download/ENCFF163QWN.bed.gz
52	tibial nerve	ENCSR754WNA	ENCFF460ZAB	https://www.encodeproject.org/files/ENCFF460ZAB/@@download/ENCFF460ZAB.bed.gz
53	transverse colon	ENCSR790FIS	ENCFF922SBV	https://www.encodeproject.org/files/ENCFF922SBV/@@download/ENCFF922SBV.bed.gz
53	transverse colon	ENCSR760QZM	ENCFF021XXM	https://www.encodeproject.org/files/ENCFF021XXM/@@download/ENCFF021XXM.bed.gz
53	transverse colon	ENCSR504WYA	ENCFF461SHV	https://www.encodeproject.org/files/ENCFF461SHV/@@download/ENCFF461SHV.bed.gz
53	transverse colon	ENCSR979ZJS	ENCFF884CGH	https://www.encodeproject.org/files/ENCFF884CGH/@@download/ENCFF884CGH.bed.gz
54	uterus	ENCSR237WJY	ENCFF992EPV	https://www.encodeproject.org/files/ENCFF992EPV/@@download/ENCFF992EPV.bed.gz
55	vagina	ENCSR437AYW	ENCFF486OBJ	https://www.encodeproject.org/files/ENCFF486OBJ/@@download/ENCFF486OBJ.bed.gz
55	vagina	ENCSR733YNW	ENCFF237ZJX	https://www.encodeproject.org/files/ENCFF237ZJX/@@download/ENCFF237ZJX.bed.gz
