# Supplementary material for: DeepCAGE: Incorporating Transcription Factors in Genome-wide Prediction of Chromatin Accessibility
Source: Genomics Proteomics Bioinformatics. 2022 Mar 12;20(3):496–507. doi: 10.1016/j.gpb.2021.08.015 (PMC9801045; doi:10.1016/j.gpb.2021.08.015)
Supplement: Supplementary Table S3 — The information of Dnase-seq bam file across 55 cell types from the ENCODE project [file mmc8.xlsx]

## Sheet: Sheet1
Table S3 The information of Dnase-seq bam file across 55 cell types from the ENCODE project
Cell ID	Cell Type	Experiment ID	File ID	Download URL
1	A549	ENCSR000ELW	ENCFF798MMO	https://www.encodeproject.org/files/ENCFF798MMO/@@download/ENCFF798MMO.bam
1	A549	ENCSR000ELW	ENCFF845JNV	https://www.encodeproject.org/files/ENCFF845JNV/@@download/ENCFF845JNV.bam
2	adrenal gland	ENCSR080PZL	ENCFF890JQE	https://www.encodeproject.org/files/ENCFF890JQE/@@download/ENCFF890JQE.bam
2	adrenal gland	ENCSR728BAD	ENCFF667MRJ	https://www.encodeproject.org/files/ENCFF667MRJ/@@download/ENCFF667MRJ.bam
2	adrenal gland	ENCSR696XSJ	ENCFF746WUF	https://www.encodeproject.org/files/ENCFF746WUF/@@download/ENCFF746WUF.bam
2	adrenal gland	ENCSR060BFU	ENCFF349QPC	https://www.encodeproject.org/files/ENCFF349QPC/@@download/ENCFF349QPC.bam
2	adrenal gland	ENCSR856QJX	ENCFF343CEI	https://www.encodeproject.org/files/ENCFF343CEI/@@download/ENCFF343CEI.bam
2	adrenal gland	ENCSR866RCY	ENCFF008VCJ	https://www.encodeproject.org/files/ENCFF008VCJ/@@download/ENCFF008VCJ.bam
3	ascending aorta	ENCSR852TRT	ENCFF124CNO	https://www.encodeproject.org/files/ENCFF124CNO/@@download/ENCFF124CNO.bam
4	astrocyte	ENCSR000EPM	ENCFF393ESE	https://www.encodeproject.org/files/ENCFF393ESE/@@download/ENCFF393ESE.bam
4	astrocyte	ENCSR000ENC	ENCFF751ZKO	https://www.encodeproject.org/files/ENCFF751ZKO/@@download/ENCFF751ZKO.bam
4	astrocyte	ENCSR000ENC	ENCFF551IDA	https://www.encodeproject.org/files/ENCFF551IDA/@@download/ENCFF551IDA.bam
5	BE2C	ENCSR000EMD	ENCFF392YDK	https://www.encodeproject.org/files/ENCFF392YDK/@@download/ENCFF392YDK.bam
5	BE2C	ENCSR000EMD	ENCFF155OJL	https://www.encodeproject.org/files/ENCFF155OJL/@@download/ENCFF155OJL.bam
6	bipolar neuron	ENCSR626RVD	ENCFF582CHJ	https://www.encodeproject.org/files/ENCFF582CHJ/@@download/ENCFF582CHJ.bam
7	breast epithelium	ENCSR600KUR	ENCFF589ACB	https://www.encodeproject.org/files/ENCFF589ACB/@@download/ENCFF589ACB.bam
8	bronchial epithelial cell	ENCSR000EPN	ENCFF565MLR	https://www.encodeproject.org/files/ENCFF565MLR/@@download/ENCFF565MLR.bam
8	bronchial epithelial cell	ENCSR000EPN	ENCFF133BYU	https://www.encodeproject.org/files/ENCFF133BYU/@@download/ENCFF133BYU.bam
8	bronchial epithelial cell	ENCSR000EPX	ENCFF224MFS	https://www.encodeproject.org/files/ENCFF224MFS/@@download/ENCFF224MFS.bam
9	CD14-positive monocyte	ENCSR695AUY	ENCFF175LYA	https://www.encodeproject.org/files/ENCFF175LYA/@@download/ENCFF175LYA.bam
9	CD14-positive monocyte	ENCSR000EPK	ENCFF227VKS	https://www.encodeproject.org/files/ENCFF227VKS/@@download/ENCFF227VKS.bam
9	CD14-positive monocyte	ENCSR674JIL	ENCFF418HYD	https://www.encodeproject.org/files/ENCFF418HYD/@@download/ENCFF418HYD.bam
9	CD14-positive monocyte	ENCSR000ELE	ENCFF295OEK	https://www.encodeproject.org/files/ENCFF295OEK/@@download/ENCFF295OEK.bam
9	CD14-positive monocyte	ENCSR000ELE	ENCFF780FKA	https://www.encodeproject.org/files/ENCFF780FKA/@@download/ENCFF780FKA.bam
10	endothelial cell of umbilical vein	ENCSR000EKF	ENCFF453NMY	https://www.encodeproject.org/files/ENCFF453NMY/@@download/ENCFF453NMY.bam
11	epithelial cell of proximal tubule	ENCSR000EPW	ENCFF552JCV	https://www.encodeproject.org/files/ENCFF552JCV/@@download/ENCFF552JCV.bam
11	epithelial cell of proximal tubule	ENCSR000EPW	ENCFF641JMA	https://www.encodeproject.org/files/ENCFF641JMA/@@download/ENCFF641JMA.bam
12	esophagus muscularis mucosa	ENCSR686ZKE	ENCFF720QBL	https://www.encodeproject.org/files/ENCFF720QBL/@@download/ENCFF720QBL.bam
13	esophagus squamous epithelium	ENCSR065LHR	ENCFF103CZH	https://www.encodeproject.org/files/ENCFF103CZH/@@download/ENCFF103CZH.bam
14	fibroblast of dermis	ENCSR000EPO	ENCFF625NFJ	https://www.encodeproject.org/files/ENCFF625NFJ/@@download/ENCFF625NFJ.bam
14	fibroblast of dermis	ENCSR000EPO	ENCFF610BZR	https://www.encodeproject.org/files/ENCFF610BZR/@@download/ENCFF610BZR.bam
15	fibroblast of lung	ENCSR000EOJ	ENCFF671XQD	https://www.encodeproject.org/files/ENCFF671XQD/@@download/ENCFF671XQD.bam
15	fibroblast of lung	ENCSR000ELY	ENCFF138GZP	https://www.encodeproject.org/files/ENCFF138GZP/@@download/ENCFF138GZP.bam
15	fibroblast of lung	ENCSR000ELY	ENCFF172LZS	https://www.encodeproject.org/files/ENCFF172LZS/@@download/ENCFF172LZS.bam
16	fibroblast of skin of abdomen	ENCSR176KYD	ENCFF716TLS	https://www.encodeproject.org/files/ENCFF716TLS/@@download/ENCFF716TLS.bam
17	fibroblast of the aortic adventitia	ENCSR000EMC	ENCFF975IUW	https://www.encodeproject.org/files/ENCFF975IUW/@@download/ENCFF975IUW.bam
18	foreskin fibroblast	ENCSR000EME	ENCFF193MMR	https://www.encodeproject.org/files/ENCFF193MMR/@@download/ENCFF193MMR.bam
18	foreskin fibroblast	ENCSR000EME	ENCFF949CIK	https://www.encodeproject.org/files/ENCFF949CIK/@@download/ENCFF949CIK.bam
18	foreskin fibroblast	ENCSR251UPG	ENCFF876BPX	https://www.encodeproject.org/files/ENCFF876BPX/@@download/ENCFF876BPX.bam
19	gastrocnemius medialis	ENCSR236SFP	ENCFF508WVY	https://www.encodeproject.org/files/ENCFF508WVY/@@download/ENCFF508WVY.bam
20	GM12878	ENCSR000EJD	ENCFF056XAZ	https://www.encodeproject.org/files/ENCFF056XAZ/@@download/ENCFF056XAZ.bam
20	GM12878	ENCSR000EMT	ENCFF775ZJX	https://www.encodeproject.org/files/ENCFF775ZJX/@@download/ENCFF775ZJX.bam
20	GM12878	ENCSR000EMT	ENCFF783ZLL	https://www.encodeproject.org/files/ENCFF783ZLL/@@download/ENCFF783ZLL.bam
21	GM23338	ENCSR004SUL	ENCFF379QDB	https://www.encodeproject.org/files/ENCFF379QDB/@@download/ENCFF379QDB.bam
22	H1-hESC	ENCSR000EMU	ENCFF923SKV	https://www.encodeproject.org/files/ENCFF923SKV/@@download/ENCFF923SKV.bam
22	H1-hESC	ENCSR000EJN	ENCFF902URC	https://www.encodeproject.org/files/ENCFF902URC/@@download/ENCFF902URC.bam
23	heart left ventricle	ENCSR501FWC	ENCFF870CEG	https://www.encodeproject.org/files/ENCFF870CEG/@@download/ENCFF870CEG.bam
23	heart left ventricle	ENCSR501FWC	ENCFF152KTS	https://www.encodeproject.org/files/ENCFF152KTS/@@download/ENCFF152KTS.bam
24	HeLa-S3	ENCSR000ENO	ENCFF783TMX	https://www.encodeproject.org/files/ENCFF783TMX/@@download/ENCFF783TMX.bam
24	HeLa-S3	ENCSR000ENO	ENCFF461OFW	https://www.encodeproject.org/files/ENCFF461OFW/@@download/ENCFF461OFW.bam
24	HeLa-S3	ENCSR000EJT	ENCFF867ALU	https://www.encodeproject.org/files/ENCFF867ALU/@@download/ENCFF867ALU.bam
25	hepatocyte	ENCSR000EJU	ENCFF907RMB	https://www.encodeproject.org/files/ENCFF907RMB/@@download/ENCFF907RMB.bam
26	HepG2	ENCSR000ENP	ENCFF260SJQ	https://www.encodeproject.org/files/ENCFF260SJQ/@@download/ENCFF260SJQ.bam
26	HepG2	ENCSR000ENP	ENCFF224FMI	https://www.encodeproject.org/files/ENCFF224FMI/@@download/ENCFF224FMI.bam
26	HepG2	ENCSR000EJV	ENCFF604OIM	https://www.encodeproject.org/files/ENCFF604OIM/@@download/ENCFF604OIM.bam
27	IMR-90	ENCSR477RTP	ENCFF869SQU	https://www.encodeproject.org/files/ENCFF869SQU/@@download/ENCFF869SQU.bam
28	Ishikawa	ENCSR000EKM	ENCFF024ZDT	https://www.encodeproject.org/files/ENCFF024ZDT/@@download/ENCFF024ZDT.bam
28	Ishikawa	ENCSR000EIP	ENCFF547NJT	https://www.encodeproject.org/files/ENCFF547NJT/@@download/ENCFF547NJT.bam
29	K562	ENCSR000EPC	ENCFF246VVI	https://www.encodeproject.org/files/ENCFF246VVI/@@download/ENCFF246VVI.bam
29	K562	ENCSR000EPC	ENCFF030DCL	https://www.encodeproject.org/files/ENCFF030DCL/@@download/ENCFF030DCL.bam
29	K562	ENCSR000EKO	ENCFF609UXC	https://www.encodeproject.org/files/ENCFF609UXC/@@download/ENCFF609UXC.bam
29	K562	ENCSR000EKQ	ENCFF420RVK	https://www.encodeproject.org/files/ENCFF420RVK/@@download/ENCFF420RVK.bam
30	keratinocyte	ENCSR000ELH	ENCFF931TNN	https://www.encodeproject.org/files/ENCFF931TNN/@@download/ENCFF931TNN.bam
30	keratinocyte	ENCSR000EPQ	ENCFF564HCA	https://www.encodeproject.org/files/ENCFF564HCA/@@download/ENCFF564HCA.bam
30	keratinocyte	ENCSR000EPQ	ENCFF691SIL	https://www.encodeproject.org/files/ENCFF691SIL/@@download/ENCFF691SIL.bam
31	kidney epithelial cell	ENCSR000EOL	ENCFF801VVX	https://www.encodeproject.org/files/ENCFF801VVX/@@download/ENCFF801VVX.bam
31	kidney epithelial cell	ENCSR000EOL	ENCFF770UDF	https://www.encodeproject.org/files/ENCFF770UDF/@@download/ENCFF770UDF.bam
32	lower leg skin	ENCSR645INA	ENCFF612QQL	https://www.encodeproject.org/files/ENCFF612QQL/@@download/ENCFF612QQL.bam
32	lower leg skin	ENCSR864IGD	ENCFF238BRB	https://www.encodeproject.org/files/ENCFF238BRB/@@download/ENCFF238BRB.bam
33	lung	ENCSR441MMO	ENCFF935OOV	https://www.encodeproject.org/files/ENCFF935OOV/@@download/ENCFF935OOV.bam
33	lung	ENCSR445XYW	ENCFF085XYO	https://www.encodeproject.org/files/ENCFF085XYO/@@download/ENCFF085XYO.bam
33	lung	ENCSR930AUG	ENCFF698LQU	https://www.encodeproject.org/files/ENCFF698LQU/@@download/ENCFF698LQU.bam
33	lung	ENCSR006XED	ENCFF961FZQ	https://www.encodeproject.org/files/ENCFF961FZQ/@@download/ENCFF961FZQ.bam
33	lung	ENCSR000ELY	ENCFF138GZP	https://www.encodeproject.org/files/ENCFF138GZP/@@download/ENCFF138GZP.bam
33	lung	ENCSR000ELY	ENCFF172LZS	https://www.encodeproject.org/files/ENCFF172LZS/@@download/ENCFF172LZS.bam
33	lung	ENCSR803VCR	ENCFF113AJV	https://www.encodeproject.org/files/ENCFF113AJV/@@download/ENCFF113AJV.bam
33	lung	ENCSR299INS	ENCFF584WDA	https://www.encodeproject.org/files/ENCFF584WDA/@@download/ENCFF584WDA.bam
33	lung	ENCSR318WOD	ENCFF615FRI	https://www.encodeproject.org/files/ENCFF615FRI/@@download/ENCFF615FRI.bam
33	lung	ENCSR214XJO	ENCFF654DRD	https://www.encodeproject.org/files/ENCFF654DRD/@@download/ENCFF654DRD.bam
33	lung	ENCSR964VVW	ENCFF859ERU	https://www.encodeproject.org/files/ENCFF859ERU/@@download/ENCFF859ERU.bam
33	lung	ENCSR935EVZ	ENCFF661IGM	https://www.encodeproject.org/files/ENCFF661IGM/@@download/ENCFF661IGM.bam
33	lung	ENCSR141IUS	ENCFF817QEH	https://www.encodeproject.org/files/ENCFF817QEH/@@download/ENCFF817QEH.bam
33	lung	ENCSR510ITB	ENCFF159KZC	https://www.encodeproject.org/files/ENCFF159KZC/@@download/ENCFF159KZC.bam
33	lung	ENCSR488PHT	ENCFF054IPB	https://www.encodeproject.org/files/ENCFF054IPB/@@download/ENCFF054IPB.bam
33	lung	ENCSR263IGU	ENCFF324KEB	https://www.encodeproject.org/files/ENCFF324KEB/@@download/ENCFF324KEB.bam
33	lung	ENCSR504KZE	ENCFF119VPN	https://www.encodeproject.org/files/ENCFF119VPN/@@download/ENCFF119VPN.bam
33	lung	ENCSR986XLW	ENCFF767PZY	https://www.encodeproject.org/files/ENCFF767PZY/@@download/ENCFF767PZY.bam
33	lung	ENCSR468OVW	ENCFF333ZXH	https://www.encodeproject.org/files/ENCFF333ZXH/@@download/ENCFF333ZXH.bam
33	lung	ENCSR541AVF	ENCFF374BUY	https://www.encodeproject.org/files/ENCFF374BUY/@@download/ENCFF374BUY.bam
33	lung	ENCSR820WNB	ENCFF803ZER	https://www.encodeproject.org/files/ENCFF803ZER/@@download/ENCFF803ZER.bam
33	lung	ENCSR490JVQ	ENCFF985OXZ	https://www.encodeproject.org/files/ENCFF985OXZ/@@download/ENCFF985OXZ.bam
33	lung	ENCSR456KDF	ENCFF746QTI	https://www.encodeproject.org/files/ENCFF746QTI/@@download/ENCFF746QTI.bam
33	lung	ENCSR164WOF	ENCFF022PJN	https://www.encodeproject.org/files/ENCFF022PJN/@@download/ENCFF022PJN.bam
33	lung	ENCSR845MEJ	ENCFF663KHG	https://www.encodeproject.org/files/ENCFF663KHG/@@download/ENCFF663KHG.bam
33	lung	ENCSR582IPV	ENCFF658ZEV	https://www.encodeproject.org/files/ENCFF658ZEV/@@download/ENCFF658ZEV.bam
33	lung	ENCSR582IPV	ENCFF020GHN	https://www.encodeproject.org/files/ENCFF020GHN/@@download/ENCFF020GHN.bam
33	lung	ENCSR846CTA	ENCFF285BSG	https://www.encodeproject.org/files/ENCFF285BSG/@@download/ENCFF285BSG.bam
33	lung	ENCSR000EOD	ENCFF051GGW	https://www.encodeproject.org/files/ENCFF051GGW/@@download/ENCFF051GGW.bam
33	lung	ENCSR000EOD	ENCFF387AGW	https://www.encodeproject.org/files/ENCFF387AGW/@@download/ENCFF387AGW.bam
33	lung	ENCSR076YBB	ENCFF121ZBR	https://www.encodeproject.org/files/ENCFF121ZBR/@@download/ENCFF121ZBR.bam
33	lung	ENCSR482HQE	ENCFF890KBJ	https://www.encodeproject.org/files/ENCFF890KBJ/@@download/ENCFF890KBJ.bam
33	lung	ENCSR859KGQ	ENCFF630SFP	https://www.encodeproject.org/files/ENCFF630SFP/@@download/ENCFF630SFP.bam
33	lung	ENCSR947VPG	ENCFF682DZN	https://www.encodeproject.org/files/ENCFF682DZN/@@download/ENCFF682DZN.bam
33	lung	ENCSR587HPR	ENCFF232UOO	https://www.encodeproject.org/files/ENCFF232UOO/@@download/ENCFF232UOO.bam
33	lung	ENCSR953WJO	ENCFF969UDM	https://www.encodeproject.org/files/ENCFF969UDM/@@download/ENCFF969UDM.bam
33	lung	ENCSR006IJP	ENCFF611AGL	https://www.encodeproject.org/files/ENCFF611AGL/@@download/ENCFF611AGL.bam
33	lung	ENCSR000EOJ	ENCFF671XQD	https://www.encodeproject.org/files/ENCFF671XQD/@@download/ENCFF671XQD.bam
33	lung	ENCSR639XWF	ENCFF308HJB	https://www.encodeproject.org/files/ENCFF308HJB/@@download/ENCFF308HJB.bam
33	lung	ENCSR847RSJ	ENCFF949LCP	https://www.encodeproject.org/files/ENCFF949LCP/@@download/ENCFF949LCP.bam
33	lung	ENCSR228BOM	ENCFF337MIR	https://www.encodeproject.org/files/ENCFF337MIR/@@download/ENCFF337MIR.bam
33	lung	ENCSR441OGH	ENCFF215BUS	https://www.encodeproject.org/files/ENCFF215BUS/@@download/ENCFF215BUS.bam
34	mammary epithelial cell	ENCSR000ENV	ENCFF833RVB	https://www.encodeproject.org/files/ENCFF833RVB/@@download/ENCFF833RVB.bam
34	mammary epithelial cell	ENCSR000ENV	ENCFF603EHL	https://www.encodeproject.org/files/ENCFF603EHL/@@download/ENCFF603EHL.bam
35	MCF-7	ENCSR000EKY	ENCFF488KOZ	https://www.encodeproject.org/files/ENCFF488KOZ/@@download/ENCFF488KOZ.bam
35	MCF-7	ENCSR000EPH	ENCFF502OCP	https://www.encodeproject.org/files/ENCFF502OCP/@@download/ENCFF502OCP.bam
35	MCF-7	ENCSR000EPH	ENCFF179KEO	https://www.encodeproject.org/files/ENCFF179KEO/@@download/ENCFF179KEO.bam
35	MCF-7	ENCSR000EKZ	ENCFF562WAK	https://www.encodeproject.org/files/ENCFF562WAK/@@download/ENCFF562WAK.bam
35	MCF-7	ENCSR000EPI	ENCFF166AME	https://www.encodeproject.org/files/ENCFF166AME/@@download/ENCFF166AME.bam
35	MCF-7	ENCSR000EPI	ENCFF488BHM	https://www.encodeproject.org/files/ENCFF488BHM/@@download/ENCFF488BHM.bam
35	MCF-7	ENCSR000EPJ	ENCFF101JXH	https://www.encodeproject.org/files/ENCFF101JXH/@@download/ENCFF101JXH.bam
35	MCF-7	ENCSR000EPJ	ENCFF916WEW	https://www.encodeproject.org/files/ENCFF916WEW/@@download/ENCFF916WEW.bam
35	MCF-7	ENCSR000EKV	ENCFF235MHS	https://www.encodeproject.org/files/ENCFF235MHS/@@download/ENCFF235MHS.bam
36	myotube	ENCSR000EOP	ENCFF535CKI	https://www.encodeproject.org/files/ENCFF535CKI/@@download/ENCFF535CKI.bam
36	myotube	ENCSR000EOP	ENCFF080PCQ	https://www.encodeproject.org/files/ENCFF080PCQ/@@download/ENCFF080PCQ.bam
37	OCI-LY7	ENCSR489NAM	ENCFF906KZN	https://www.encodeproject.org/files/ENCFF906KZN/@@download/ENCFF906KZN.bam
38	omental fat pad	ENCSR244ZEJ	ENCFF880CAD	https://www.encodeproject.org/files/ENCFF880CAD/@@download/ENCFF880CAD.bam
39	osteoblast	ENCSR000ELJ	ENCFF933ZOD	https://www.encodeproject.org/files/ENCFF933ZOD/@@download/ENCFF933ZOD.bam
40	Panc1	ENCSR000EPT	ENCFF556JGQ	https://www.encodeproject.org/files/ENCFF556JGQ/@@download/ENCFF556JGQ.bam
40	Panc1	ENCSR000EPT	ENCFF042NYM	https://www.encodeproject.org/files/ENCFF042NYM/@@download/ENCFF042NYM.bam
41	pancreas	ENCSR178JBL	ENCFF493ONN	https://www.encodeproject.org/files/ENCFF493ONN/@@download/ENCFF493ONN.bam
41	pancreas	ENCSR595HZQ	ENCFF309RKI	https://www.encodeproject.org/files/ENCFF309RKI/@@download/ENCFF309RKI.bam
42	Peyer's patch	ENCSR954AJK	ENCFF474HAC	https://www.encodeproject.org/files/ENCFF474HAC/@@download/ENCFF474HAC.bam
42	Peyer's patch	ENCSR322UXF	ENCFF603CAV	https://www.encodeproject.org/files/ENCFF603CAV/@@download/ENCFF603CAV.bam
43	prostate gland	ENCSR958QXU	ENCFF007NTA	https://www.encodeproject.org/files/ENCFF007NTA/@@download/ENCFF007NTA.bam
44	right lobe of liver	ENCSR555QAY	ENCFF244IRQ	https://www.encodeproject.org/files/ENCFF244IRQ/@@download/ENCFF244IRQ.bam
45	sigmoid colon	ENCSR391YAV	ENCFF754DCA	https://www.encodeproject.org/files/ENCFF754DCA/@@download/ENCFF754DCA.bam
46	skeletal muscle myoblast	ENCSR000EOO	ENCFF192DFJ	https://www.encodeproject.org/files/ENCFF192DFJ/@@download/ENCFF192DFJ.bam
47	SK-N-SH	ENCSR000EPZ	ENCFF318NIH	https://www.encodeproject.org/files/ENCFF318NIH/@@download/ENCFF318NIH.bam
47	SK-N-SH	ENCSR000EPZ	ENCFF862WRG	https://www.encodeproject.org/files/ENCFF862WRG/@@download/ENCFF862WRG.bam
48	smooth muscle cell	ENCSR000ENG	ENCFF092ZRU	https://www.encodeproject.org/files/ENCFF092ZRU/@@download/ENCFF092ZRU.bam
48	smooth muscle cell	ENCSR000ENG	ENCFF431FCO	https://www.encodeproject.org/files/ENCFF431FCO/@@download/ENCFF431FCO.bam
49	spleen	ENCSR679IFH	ENCFF039NMI	https://www.encodeproject.org/files/ENCFF039NMI/@@download/ENCFF039NMI.bam
50	T47D	ENCSR000ELS	ENCFF645HQY	https://www.encodeproject.org/files/ENCFF645HQY/@@download/ENCFF645HQY.bam
50	T47D	ENCSR000ELT	ENCFF376HOL	https://www.encodeproject.org/files/ENCFF376HOL/@@download/ENCFF376HOL.bam
51	thyroid gland	ENCSR657DFR	ENCFF530YPZ	https://www.encodeproject.org/files/ENCFF530YPZ/@@download/ENCFF530YPZ.bam
51	thyroid gland	ENCSR696TPW	ENCFF942YPH	https://www.encodeproject.org/files/ENCFF942YPH/@@download/ENCFF942YPH.bam
52	tibial nerve	ENCSR401ESD	ENCFF372VAD	https://www.encodeproject.org/files/ENCFF372VAD/@@download/ENCFF372VAD.bam
52	tibial nerve	ENCSR754WNA	ENCFF226ZCG	https://www.encodeproject.org/files/ENCFF226ZCG/@@download/ENCFF226ZCG.bam
53	transverse colon	ENCSR760QZM	ENCFF629OKO	https://www.encodeproject.org/files/ENCFF629OKO/@@download/ENCFF629OKO.bam
53	transverse colon	ENCSR504WYA	ENCFF746GDH	https://www.encodeproject.org/files/ENCFF746GDH/@@download/ENCFF746GDH.bam
54	uterus	ENCSR237WJY	ENCFF678QTC	https://www.encodeproject.org/files/ENCFF678QTC/@@download/ENCFF678QTC.bam
55	vagina	ENCSR733YNW	ENCFF127YSQ	https://www.encodeproject.org/files/ENCFF127YSQ/@@download/ENCFF127YSQ.bam
