# Supplementary material for: DeepCAGE: Incorporating Transcription Factors in Genome-wide Prediction of Chromatin Accessibility
Source: Genomics Proteomics Bioinformatics. 2022 Mar 12;20(3):496–507. doi: 10.1016/j.gpb.2021.08.015 (PMC9801045; doi:10.1016/j.gpb.2021.08.015)
Supplement: Supplementary Table S4 — The information of RNA-seq data across 55 cell types from the ENCODE project [file mmc9.xlsx]

## Sheet: Sheet1
Table S4 The information of RNA-seq data across 55 cell types from the ENCODE project
Cell ID	Cell Type	Experiment Accession	File Accession	Download URL
1	A549	ENCSR000CTL	ENCFF181YNE	https://www.encodeproject.org/files/ENCFF181YNE/@@download/ENCFF181YNE.tsv
1	A549	ENCSR000CTL	ENCFF908MNP	https://www.encodeproject.org/files/ENCFF908MNP/@@download/ENCFF908MNP.tsv
1	A549	ENCSR000BYJ	ENCFF840LXD	https://www.encodeproject.org/files/ENCFF840LXD/@@download/ENCFF840LXD.tsv
1	A549	ENCSR000BYJ	ENCFF678EUF	https://www.encodeproject.org/files/ENCFF678EUF/@@download/ENCFF678EUF.tsv
1	A549	ENCSR000CON	ENCFF133PXI	https://www.encodeproject.org/files/ENCFF133PXI/@@download/ENCFF133PXI.tsv
1	A549	ENCSR000CON	ENCFF452CIQ	https://www.encodeproject.org/files/ENCFF452CIQ/@@download/ENCFF452CIQ.tsv
1	A549	ENCSR000BXY	ENCFF219FVQ	https://www.encodeproject.org/files/ENCFF219FVQ/@@download/ENCFF219FVQ.tsv
1	A549	ENCSR000BXY	ENCFF110IED	https://www.encodeproject.org/files/ENCFF110IED/@@download/ENCFF110IED.tsv
1	A549	ENCSR000BYI	ENCFF543BCR	https://www.encodeproject.org/files/ENCFF543BCR/@@download/ENCFF543BCR.tsv
1	A549	ENCSR000BYI	ENCFF724EVG	https://www.encodeproject.org/files/ENCFF724EVG/@@download/ENCFF724EVG.tsv
1	A549	ENCSR000CTM	ENCFF492OGP	https://www.encodeproject.org/files/ENCFF492OGP/@@download/ENCFF492OGP.tsv
1	A549	ENCSR000CTM	ENCFF577LFK	https://www.encodeproject.org/files/ENCFF577LFK/@@download/ENCFF577LFK.tsv
1	A549	ENCSR000BYH	ENCFF063NWQ	https://www.encodeproject.org/files/ENCFF063NWQ/@@download/ENCFF063NWQ.tsv
1	A549	ENCSR000BYH	ENCFF335DQU	https://www.encodeproject.org/files/ENCFF335DQU/@@download/ENCFF335DQU.tsv
2	adrenal gland	ENCSR598KJX	ENCFF968BBT	https://www.encodeproject.org/files/ENCFF968BBT/@@download/ENCFF968BBT.tsv
2	adrenal gland	ENCSR801MKV	ENCFF250FNI	https://www.encodeproject.org/files/ENCFF250FNI/@@download/ENCFF250FNI.tsv
2	adrenal gland	ENCSR754WLW	ENCFF254VJQ	https://www.encodeproject.org/files/ENCFF254VJQ/@@download/ENCFF254VJQ.tsv
2	adrenal gland	ENCSR680AAZ	ENCFF563ARJ	https://www.encodeproject.org/files/ENCFF563ARJ/@@download/ENCFF563ARJ.tsv
2	adrenal gland	ENCSR680AAZ	ENCFF617FGG	https://www.encodeproject.org/files/ENCFF617FGG/@@download/ENCFF617FGG.tsv
2	adrenal gland	ENCSR688YOZ	ENCFF287EPP	https://www.encodeproject.org/files/ENCFF287EPP/@@download/ENCFF287EPP.tsv
2	adrenal gland	ENCSR555BCP	ENCFF346GMY	https://www.encodeproject.org/files/ENCFF346GMY/@@download/ENCFF346GMY.tsv
2	adrenal gland	ENCSR740OPV	ENCFF578WOY	https://www.encodeproject.org/files/ENCFF578WOY/@@download/ENCFF578WOY.tsv
2	adrenal gland	ENCSR276MMH	ENCFF820HOK	https://www.encodeproject.org/files/ENCFF820HOK/@@download/ENCFF820HOK.tsv
2	adrenal gland	ENCSR276MMH	ENCFF587WDK	https://www.encodeproject.org/files/ENCFF587WDK/@@download/ENCFF587WDK.tsv
2	adrenal gland	ENCSR146ZKR	ENCFF480JAT	https://www.encodeproject.org/files/ENCFF480JAT/@@download/ENCFF480JAT.tsv
2	adrenal gland	ENCSR335GET	ENCFF572USS	https://www.encodeproject.org/files/ENCFF572USS/@@download/ENCFF572USS.tsv
2	adrenal gland	ENCSR120NEA	ENCFF360VEX	https://www.encodeproject.org/files/ENCFF360VEX/@@download/ENCFF360VEX.tsv
2	adrenal gland	ENCSR954PZB	ENCFF790GZV	https://www.encodeproject.org/files/ENCFF790GZV/@@download/ENCFF790GZV.tsv
2	adrenal gland	ENCSR954PZB	ENCFF036ERC	https://www.encodeproject.org/files/ENCFF036ERC/@@download/ENCFF036ERC.tsv
3	ascending aorta	ENCSR719PXC	ENCFF341XVI	https://www.encodeproject.org/files/ENCFF341XVI/@@download/ENCFF341XVI.tsv
4	astrocyte	ENCSR233IJT	ENCFF327XVW	https://www.encodeproject.org/files/ENCFF327XVW/@@download/ENCFF327XVW.tsv
4	astrocyte	ENCSR233IJT	ENCFF691GEO	https://www.encodeproject.org/files/ENCFF691GEO/@@download/ENCFF691GEO.tsv
5	BE2C	ENCSR000BYK	ENCFF064XUD	https://www.encodeproject.org/files/ENCFF064XUD/@@download/ENCFF064XUD.tsv
5	BE2C	ENCSR000BYK	ENCFF620GJU	https://www.encodeproject.org/files/ENCFF620GJU/@@download/ENCFF620GJU.tsv
6	bipolar neuron	ENCSR023VVO	ENCFF991NLQ	https://www.encodeproject.org/files/ENCFF991NLQ/@@download/ENCFF991NLQ.tsv
6	bipolar neuron	ENCSR023VVO	ENCFF162JTL	https://www.encodeproject.org/files/ENCFF162JTL/@@download/ENCFF162JTL.tsv
6	bipolar neuron	ENCSR968WKR	ENCFF050BGO	https://www.encodeproject.org/files/ENCFF050BGO/@@download/ENCFF050BGO.tsv
6	bipolar neuron	ENCSR968WKR	ENCFF059OEN	https://www.encodeproject.org/files/ENCFF059OEN/@@download/ENCFF059OEN.tsv
7	breast epithelium	ENCSR434TEU	ENCFF912TDO	https://www.encodeproject.org/files/ENCFF912TDO/@@download/ENCFF912TDO.tsv
7	breast epithelium	ENCSR438YPF	ENCFF557XAK	https://www.encodeproject.org/files/ENCFF557XAK/@@download/ENCFF557XAK.tsv
7	breast epithelium	ENCSR094VRQ	ENCFF632JRL	https://www.encodeproject.org/files/ENCFF632JRL/@@download/ENCFF632JRL.tsv
8	bronchial epithelial cell	ENCSR000AAD	ENCFF377UBC	https://www.encodeproject.org/files/ENCFF377UBC/@@download/ENCFF377UBC.tsv
8	bronchial epithelial cell	ENCSR000AAD	ENCFF193YHT	https://www.encodeproject.org/files/ENCFF193YHT/@@download/ENCFF193YHT.tsv
9	CD14-positive monocyte	ENCSR000CUC	ENCFF081MXC	https://www.encodeproject.org/files/ENCFF081MXC/@@download/ENCFF081MXC.tsv
9	CD14-positive monocyte	ENCSR000CUC	ENCFF669GZO	https://www.encodeproject.org/files/ENCFF669GZO/@@download/ENCFF669GZO.tsv
9	CD14-positive monocyte	ENCSR905LVO	ENCFF248RZF	https://www.encodeproject.org/files/ENCFF248RZF/@@download/ENCFF248RZF.tsv
10	endothelial cell of umbilical vein	ENCSR000CPA	ENCFF031XBL	https://www.encodeproject.org/files/ENCFF031XBL/@@download/ENCFF031XBL.tsv
10	endothelial cell of umbilical vein	ENCSR000CPA	ENCFF812AVH	https://www.encodeproject.org/files/ENCFF812AVH/@@download/ENCFF812AVH.tsv
10	endothelial cell of umbilical vein	ENCSR654UPQ	ENCFF891CHR	https://www.encodeproject.org/files/ENCFF891CHR/@@download/ENCFF891CHR.tsv
10	endothelial cell of umbilical vein	ENCSR654UPQ	ENCFF462RGP	https://www.encodeproject.org/files/ENCFF462RGP/@@download/ENCFF462RGP.tsv
10	endothelial cell of umbilical vein	ENCSR000CPB	ENCFF809ETA	https://www.encodeproject.org/files/ENCFF809ETA/@@download/ENCFF809ETA.tsv
10	endothelial cell of umbilical vein	ENCSR000CPB	ENCFF492RYM	https://www.encodeproject.org/files/ENCFF492RYM/@@download/ENCFF492RYM.tsv
10	endothelial cell of umbilical vein	ENCSR000COZ	ENCFF153AIN	https://www.encodeproject.org/files/ENCFF153AIN/@@download/ENCFF153AIN.tsv
10	endothelial cell of umbilical vein	ENCSR000COZ	ENCFF530HNB	https://www.encodeproject.org/files/ENCFF530HNB/@@download/ENCFF530HNB.tsv
11	epithelial cell of proximal tubule	ENCSR118TVR	ENCFF129BNX	https://www.encodeproject.org/files/ENCFF129BNX/@@download/ENCFF129BNX.tsv
11	epithelial cell of proximal tubule	ENCSR118TVR	ENCFF380AIN	https://www.encodeproject.org/files/ENCFF380AIN/@@download/ENCFF380AIN.tsv
12	esophagus muscularis mucosa	ENCSR098BUF	ENCFF257PBB	https://www.encodeproject.org/files/ENCFF257PBB/@@download/ENCFF257PBB.tsv
12	esophagus muscularis mucosa	ENCSR620LQN	ENCFF391YGO	https://www.encodeproject.org/files/ENCFF391YGO/@@download/ENCFF391YGO.tsv
12	esophagus muscularis mucosa	ENCSR750ETS	ENCFF650KLZ	https://www.encodeproject.org/files/ENCFF650KLZ/@@download/ENCFF650KLZ.tsv
12	esophagus muscularis mucosa	ENCSR182CBU	ENCFF660MOE	https://www.encodeproject.org/files/ENCFF660MOE/@@download/ENCFF660MOE.tsv
13	esophagus squamous epithelium	ENCSR351OTL	ENCFF610JUD	https://www.encodeproject.org/files/ENCFF610JUD/@@download/ENCFF610JUD.tsv
13	esophagus squamous epithelium	ENCSR474TRG	ENCFF778AHO	https://www.encodeproject.org/files/ENCFF778AHO/@@download/ENCFF778AHO.tsv
13	esophagus squamous epithelium	ENCSR354QPN	ENCFF301YAH	https://www.encodeproject.org/files/ENCFF301YAH/@@download/ENCFF301YAH.tsv
13	esophagus squamous epithelium	ENCSR510MIA	ENCFF560ZBX	https://www.encodeproject.org/files/ENCFF560ZBX/@@download/ENCFF560ZBX.tsv
14	fibroblast of dermis	ENCSR000CUH	ENCFF870JUS	https://www.encodeproject.org/files/ENCFF870JUS/@@download/ENCFF870JUS.tsv
14	fibroblast of dermis	ENCSR000CUH	ENCFF353DEP	https://www.encodeproject.org/files/ENCFF353DEP/@@download/ENCFF353DEP.tsv
15	fibroblast of lung	ENCSR000COO	ENCFF891KWL	https://www.encodeproject.org/files/ENCFF891KWL/@@download/ENCFF891KWL.tsv
15	fibroblast of lung	ENCSR000COO	ENCFF388BCD	https://www.encodeproject.org/files/ENCFF388BCD/@@download/ENCFF388BCD.tsv
15	fibroblast of lung	ENCSR000AAO	ENCFF708USY	https://www.encodeproject.org/files/ENCFF708USY/@@download/ENCFF708USY.tsv
15	fibroblast of lung	ENCSR000AAO	ENCFF424ELR	https://www.encodeproject.org/files/ENCFF424ELR/@@download/ENCFF424ELR.tsv
15	fibroblast of lung	ENCSR000CPM	ENCFF461AOR	https://www.encodeproject.org/files/ENCFF461AOR/@@download/ENCFF461AOR.tsv
15	fibroblast of lung	ENCSR000CPM	ENCFF458UOE	https://www.encodeproject.org/files/ENCFF458UOE/@@download/ENCFF458UOE.tsv
15	fibroblast of lung	ENCSR620NSN	ENCFF557GJS	https://www.encodeproject.org/files/ENCFF557GJS/@@download/ENCFF557GJS.tsv
15	fibroblast of lung	ENCSR620NSN	ENCFF762CTR	https://www.encodeproject.org/files/ENCFF762CTR/@@download/ENCFF762CTR.tsv
16	fibroblast of skin of abdomen	ENCSR361DRG	ENCFF886MQL	https://www.encodeproject.org/files/ENCFF886MQL/@@download/ENCFF886MQL.tsv
16	fibroblast of skin of abdomen	ENCSR681ALA	ENCFF411ILN	https://www.encodeproject.org/files/ENCFF411ILN/@@download/ENCFF411ILN.tsv
17	fibroblast of the aortic adventitia	ENCSR000CUJ	ENCFF146VZC	https://www.encodeproject.org/files/ENCFF146VZC/@@download/ENCFF146VZC.tsv
17	fibroblast of the aortic adventitia	ENCSR000CUJ	ENCFF832MKM	https://www.encodeproject.org/files/ENCFF832MKM/@@download/ENCFF832MKM.tsv
18	foreskin fibroblast	ENCSR000COP	ENCFF836HXE	https://www.encodeproject.org/files/ENCFF836HXE/@@download/ENCFF836HXE.tsv
18	foreskin fibroblast	ENCSR000COP	ENCFF322LVK	https://www.encodeproject.org/files/ENCFF322LVK/@@download/ENCFF322LVK.tsv
19	gastrocnemius medialis	ENCSR967JPI	ENCFF149OTO	https://www.encodeproject.org/files/ENCFF149OTO/@@download/ENCFF149OTO.tsv
19	gastrocnemius medialis	ENCSR609NZM	ENCFF342MON	https://www.encodeproject.org/files/ENCFF342MON/@@download/ENCFF342MON.tsv
19	gastrocnemius medialis	ENCSR678TMV	ENCFF728KWY	https://www.encodeproject.org/files/ENCFF728KWY/@@download/ENCFF728KWY.tsv
19	gastrocnemius medialis	ENCSR853BNH	ENCFF151LCI	https://www.encodeproject.org/files/ENCFF151LCI/@@download/ENCFF151LCI.tsv
19	gastrocnemius medialis	ENCSR853BNH	ENCFF092VEZ	https://www.encodeproject.org/files/ENCFF092VEZ/@@download/ENCFF092VEZ.tsv
20	GM12878	ENCSR000COQ	ENCFF587ALK	https://www.encodeproject.org/files/ENCFF587ALK/@@download/ENCFF587ALK.tsv
20	GM12878	ENCSR000COQ	ENCFF766CPS	https://www.encodeproject.org/files/ENCFF766CPS/@@download/ENCFF766CPS.tsv
20	GM12878	ENCSR000CPO	ENCFF992YZP	https://www.encodeproject.org/files/ENCFF992YZP/@@download/ENCFF992YZP.tsv
20	GM12878	ENCSR000CPO	ENCFF296FFD	https://www.encodeproject.org/files/ENCFF296FFD/@@download/ENCFF296FFD.tsv
20	GM12878	ENCSR000AED	ENCFF239AZD	https://www.encodeproject.org/files/ENCFF239AZD/@@download/ENCFF239AZD.tsv
20	GM12878	ENCSR000AED	ENCFF305LZB	https://www.encodeproject.org/files/ENCFF305LZB/@@download/ENCFF305LZB.tsv
20	GM12878	ENCSR000COR	ENCFF545YHE	https://www.encodeproject.org/files/ENCFF545YHE/@@download/ENCFF545YHE.tsv
20	GM12878	ENCSR000COR	ENCFF503QTG	https://www.encodeproject.org/files/ENCFF503QTG/@@download/ENCFF503QTG.tsv
20	GM12878	ENCSR000AEC	ENCFF088ZKJ	https://www.encodeproject.org/files/ENCFF088ZKJ/@@download/ENCFF088ZKJ.tsv
20	GM12878	ENCSR000AEC	ENCFF610BLQ	https://www.encodeproject.org/files/ENCFF610BLQ/@@download/ENCFF610BLQ.tsv
20	GM12878	ENCSR000CVT	ENCFF383EXA	https://www.encodeproject.org/files/ENCFF383EXA/@@download/ENCFF383EXA.tsv
20	GM12878	ENCSR000CVT	ENCFF808FJF	https://www.encodeproject.org/files/ENCFF808FJF/@@download/ENCFF808FJF.tsv
20	GM12878	ENCSR843RJV	ENCFF697CWM	https://www.encodeproject.org/files/ENCFF697CWM/@@download/ENCFF697CWM.tsv
20	GM12878	ENCSR843RJV	ENCFF790RDA	https://www.encodeproject.org/files/ENCFF790RDA/@@download/ENCFF790RDA.tsv
20	GM12878	ENCSR000AEF	ENCFF392VPX	https://www.encodeproject.org/files/ENCFF392VPX/@@download/ENCFF392VPX.tsv
20	GM12878	ENCSR000AEF	ENCFF023VHU	https://www.encodeproject.org/files/ENCFF023VHU/@@download/ENCFF023VHU.tsv
20	GM12878	ENCSR889TRN	ENCFF300QDV	https://www.encodeproject.org/files/ENCFF300QDV/@@download/ENCFF300QDV.tsv
20	GM12878	ENCSR889TRN	ENCFF313RNF	https://www.encodeproject.org/files/ENCFF313RNF/@@download/ENCFF313RNF.tsv
20	GM12878	ENCSR297UBP	ENCFF154SOC	https://www.encodeproject.org/files/ENCFF154SOC/@@download/ENCFF154SOC.tsv
20	GM12878	ENCSR297UBP	ENCFF241OCJ	https://www.encodeproject.org/files/ENCFF241OCJ/@@download/ENCFF241OCJ.tsv
20	GM12878	ENCSR000AEE	ENCFF009ZXH	https://www.encodeproject.org/files/ENCFF009ZXH/@@download/ENCFF009ZXH.tsv
20	GM12878	ENCSR000AEE	ENCFF219RWY	https://www.encodeproject.org/files/ENCFF219RWY/@@download/ENCFF219RWY.tsv
21	GM23338	ENCSR748GVH	ENCFF841RVK	https://www.encodeproject.org/files/ENCFF841RVK/@@download/ENCFF841RVK.tsv
21	GM23338	ENCSR748GVH	ENCFF800TVH	https://www.encodeproject.org/files/ENCFF800TVH/@@download/ENCFF800TVH.tsv
21	GM23338	ENCSR938LSP	ENCFF455KDZ	https://www.encodeproject.org/files/ENCFF455KDZ/@@download/ENCFF455KDZ.tsv
21	GM23338	ENCSR938LSP	ENCFF386LKJ	https://www.encodeproject.org/files/ENCFF386LKJ/@@download/ENCFF386LKJ.tsv
22	H1-hESC	ENCSR000COW	ENCFF760CXR	https://www.encodeproject.org/files/ENCFF760CXR/@@download/ENCFF760CXR.tsv
22	H1-hESC	ENCSR537BCG	ENCFF594ENI	https://www.encodeproject.org/files/ENCFF594ENI/@@download/ENCFF594ENI.tsv
22	H1-hESC	ENCSR043RSE	ENCFF809MAC	https://www.encodeproject.org/files/ENCFF809MAC/@@download/ENCFF809MAC.tsv
22	H1-hESC	ENCSR000BZU	ENCFF598ARA	https://www.encodeproject.org/files/ENCFF598ARA/@@download/ENCFF598ARA.tsv
22	H1-hESC	ENCSR000COV	ENCFF810LOV	https://www.encodeproject.org/files/ENCFF810LOV/@@download/ENCFF810LOV.tsv
22	H1-hESC	ENCSR670WQY	ENCFF245NXP	https://www.encodeproject.org/files/ENCFF245NXP/@@download/ENCFF245NXP.tsv
22	H1-hESC	ENCSR000COU	ENCFF334LZL	https://www.encodeproject.org/files/ENCFF334LZL/@@download/ENCFF334LZL.tsv
22	H1-hESC	ENCSR000COU	ENCFF045NOY	https://www.encodeproject.org/files/ENCFF045NOY/@@download/ENCFF045NOY.tsv
22	H1-hESC	ENCSR643QIZ	ENCFF737ZEE	https://www.encodeproject.org/files/ENCFF737ZEE/@@download/ENCFF737ZEE.tsv
22	H1-hESC	ENCSR643QIZ	ENCFF101HST	https://www.encodeproject.org/files/ENCFF101HST/@@download/ENCFF101HST.tsv
23	heart left ventricle	ENCSR436QDU	ENCFF870BQB	https://www.encodeproject.org/files/ENCFF870BQB/@@download/ENCFF870BQB.tsv
23	heart left ventricle	ENCSR391VGU	ENCFF470AAE	https://www.encodeproject.org/files/ENCFF470AAE/@@download/ENCFF470AAE.tsv
23	heart left ventricle	ENCSR693CSQ	ENCFF190FTG	https://www.encodeproject.org/files/ENCFF190FTG/@@download/ENCFF190FTG.tsv
23	heart left ventricle	ENCSR769LNJ	ENCFF967WHU	https://www.encodeproject.org/files/ENCFF967WHU/@@download/ENCFF967WHU.tsv
24	HeLa-S3	ENCSR000CPQ	ENCFF878CJF	https://www.encodeproject.org/files/ENCFF878CJF/@@download/ENCFF878CJF.tsv
24	HeLa-S3	ENCSR000CPQ	ENCFF346JDS	https://www.encodeproject.org/files/ENCFF346JDS/@@download/ENCFF346JDS.tsv
24	HeLa-S3	ENCSR000CPR	ENCFF622JEX	https://www.encodeproject.org/files/ENCFF622JEX/@@download/ENCFF622JEX.tsv
24	HeLa-S3	ENCSR000CPR	ENCFF722TFN	https://www.encodeproject.org/files/ENCFF722TFN/@@download/ENCFF722TFN.tsv
24	HeLa-S3	ENCSR552EGO	ENCFF068QXI	https://www.encodeproject.org/files/ENCFF068QXI/@@download/ENCFF068QXI.tsv
24	HeLa-S3	ENCSR552EGO	ENCFF051IJZ	https://www.encodeproject.org/files/ENCFF051IJZ/@@download/ENCFF051IJZ.tsv
24	HeLa-S3	ENCSR000CPP	ENCFF777JPE	https://www.encodeproject.org/files/ENCFF777JPE/@@download/ENCFF777JPE.tsv
24	HeLa-S3	ENCSR000CPP	ENCFF514QCL	https://www.encodeproject.org/files/ENCFF514QCL/@@download/ENCFF514QCL.tsv
25	hepatocyte	ENCSR908ZAS	ENCFF170AEC	https://www.encodeproject.org/files/ENCFF170AEC/@@download/ENCFF170AEC.tsv
25	hepatocyte	ENCSR908ZAS	ENCFF962SOD	https://www.encodeproject.org/files/ENCFF962SOD/@@download/ENCFF962SOD.tsv
25	hepatocyte	ENCSR859HWB	ENCFF624LQL	https://www.encodeproject.org/files/ENCFF624LQL/@@download/ENCFF624LQL.tsv
25	hepatocyte	ENCSR859HWB	ENCFF724CQI	https://www.encodeproject.org/files/ENCFF724CQI/@@download/ENCFF724CQI.tsv
26	HepG2	ENCSR862HPO	ENCFF533EVV	https://www.encodeproject.org/files/ENCFF533EVV/@@download/ENCFF533EVV.tsv
26	HepG2	ENCSR862HPO	ENCFF228MCB	https://www.encodeproject.org/files/ENCFF228MCB/@@download/ENCFF228MCB.tsv
26	HepG2	ENCSR541TIG	ENCFF443HUO	https://www.encodeproject.org/files/ENCFF443HUO/@@download/ENCFF443HUO.tsv
26	HepG2	ENCSR541TIG	ENCFF882UMJ	https://www.encodeproject.org/files/ENCFF882UMJ/@@download/ENCFF882UMJ.tsv
26	HepG2	ENCSR058OSL	ENCFF800OKG	https://www.encodeproject.org/files/ENCFF800OKG/@@download/ENCFF800OKG.tsv
26	HepG2	ENCSR058OSL	ENCFF179DDO	https://www.encodeproject.org/files/ENCFF179DDO/@@download/ENCFF179DDO.tsv
26	HepG2	ENCSR000CPF	ENCFF513CFH	https://www.encodeproject.org/files/ENCFF513CFH/@@download/ENCFF513CFH.tsv
26	HepG2	ENCSR000CPF	ENCFF909ZOH	https://www.encodeproject.org/files/ENCFF909ZOH/@@download/ENCFF909ZOH.tsv
26	HepG2	ENCSR561FEE	ENCFF502WZU	https://www.encodeproject.org/files/ENCFF502WZU/@@download/ENCFF502WZU.tsv
26	HepG2	ENCSR561FEE	ENCFF972FHG	https://www.encodeproject.org/files/ENCFF972FHG/@@download/ENCFF972FHG.tsv
26	HepG2	ENCSR931WGT	ENCFF071LAW	https://www.encodeproject.org/files/ENCFF071LAW/@@download/ENCFF071LAW.tsv
26	HepG2	ENCSR931WGT	ENCFF070FWO	https://www.encodeproject.org/files/ENCFF070FWO/@@download/ENCFF070FWO.tsv
26	HepG2	ENCSR000CPE	ENCFF309AYC	https://www.encodeproject.org/files/ENCFF309AYC/@@download/ENCFF309AYC.tsv
26	HepG2	ENCSR000CPE	ENCFF814SRY	https://www.encodeproject.org/files/ENCFF814SRY/@@download/ENCFF814SRY.tsv
26	HepG2	ENCSR468ION	ENCFF824FTM	https://www.encodeproject.org/files/ENCFF824FTM/@@download/ENCFF824FTM.tsv
26	HepG2	ENCSR468ION	ENCFF829OMN	https://www.encodeproject.org/files/ENCFF829OMN/@@download/ENCFF829OMN.tsv
26	HepG2	ENCSR019MXZ	ENCFF383JHU	https://www.encodeproject.org/files/ENCFF383JHU/@@download/ENCFF383JHU.tsv
26	HepG2	ENCSR019MXZ	ENCFF618AYY	https://www.encodeproject.org/files/ENCFF618AYY/@@download/ENCFF618AYY.tsv
26	HepG2	ENCSR181ZGR	ENCFF321JIT	https://www.encodeproject.org/files/ENCFF321JIT/@@download/ENCFF321JIT.tsv
26	HepG2	ENCSR181ZGR	ENCFF533XPJ	https://www.encodeproject.org/files/ENCFF533XPJ/@@download/ENCFF533XPJ.tsv
26	HepG2	ENCSR813BDU	ENCFF098GZH	https://www.encodeproject.org/files/ENCFF098GZH/@@download/ENCFF098GZH.tsv
26	HepG2	ENCSR813BDU	ENCFF653VKQ	https://www.encodeproject.org/files/ENCFF653VKQ/@@download/ENCFF653VKQ.tsv
26	HepG2	ENCSR329MHM	ENCFF649AHO	https://www.encodeproject.org/files/ENCFF649AHO/@@download/ENCFF649AHO.tsv
26	HepG2	ENCSR329MHM	ENCFF974MUO	https://www.encodeproject.org/files/ENCFF974MUO/@@download/ENCFF974MUO.tsv
26	HepG2	ENCSR061SFU	ENCFF958HDM	https://www.encodeproject.org/files/ENCFF958HDM/@@download/ENCFF958HDM.tsv
26	HepG2	ENCSR061SFU	ENCFF201FUJ	https://www.encodeproject.org/files/ENCFF201FUJ/@@download/ENCFF201FUJ.tsv
26	HepG2	ENCSR985KAT	ENCFF255HPM	https://www.encodeproject.org/files/ENCFF255HPM/@@download/ENCFF255HPM.tsv
26	HepG2	ENCSR985KAT	ENCFF139ZPW	https://www.encodeproject.org/files/ENCFF139ZPW/@@download/ENCFF139ZPW.tsv
26	HepG2	ENCSR887ZSY	ENCFF892DLU	https://www.encodeproject.org/files/ENCFF892DLU/@@download/ENCFF892DLU.tsv
26	HepG2	ENCSR887ZSY	ENCFF774WRA	https://www.encodeproject.org/files/ENCFF774WRA/@@download/ENCFF774WRA.tsv
26	HepG2	ENCSR000CPC	ENCFF348GKJ	https://www.encodeproject.org/files/ENCFF348GKJ/@@download/ENCFF348GKJ.tsv
26	HepG2	ENCSR000CPC	ENCFF177JMA	https://www.encodeproject.org/files/ENCFF177JMA/@@download/ENCFF177JMA.tsv
27	IMR-90	ENCSR000CTQ	ENCFF588AJG	https://www.encodeproject.org/files/ENCFF588AJG/@@download/ENCFF588AJG.tsv
27	IMR-90	ENCSR000CTQ	ENCFF480FTB	https://www.encodeproject.org/files/ENCFF480FTB/@@download/ENCFF480FTB.tsv
27	IMR-90	ENCSR424FAZ	ENCFF807MED	https://www.encodeproject.org/files/ENCFF807MED/@@download/ENCFF807MED.tsv
27	IMR-90	ENCSR000CTK	ENCFF042SOY	https://www.encodeproject.org/files/ENCFF042SOY/@@download/ENCFF042SOY.tsv
27	IMR-90	ENCSR000CTK	ENCFF261KZR	https://www.encodeproject.org/files/ENCFF261KZR/@@download/ENCFF261KZR.tsv
27	IMR-90	ENCSR000CTP	ENCFF867AML	https://www.encodeproject.org/files/ENCFF867AML/@@download/ENCFF867AML.tsv
27	IMR-90	ENCSR000CTP	ENCFF694APR	https://www.encodeproject.org/files/ENCFF694APR/@@download/ENCFF694APR.tsv
27	IMR-90	ENCSR000CTN	ENCFF783ELC	https://www.encodeproject.org/files/ENCFF783ELC/@@download/ENCFF783ELC.tsv
27	IMR-90	ENCSR000CTN	ENCFF865AQD	https://www.encodeproject.org/files/ENCFF865AQD/@@download/ENCFF865AQD.tsv
28	Ishikawa	ENCSR000BYB	ENCFF458KOS	https://www.encodeproject.org/files/ENCFF458KOS/@@download/ENCFF458KOS.tsv
28	Ishikawa	ENCSR000BYB	ENCFF961VFW	https://www.encodeproject.org/files/ENCFF961VFW/@@download/ENCFF961VFW.tsv
28	Ishikawa	ENCSR000BYA	ENCFF827SOP	https://www.encodeproject.org/files/ENCFF827SOP/@@download/ENCFF827SOP.tsv
28	Ishikawa	ENCSR000BYA	ENCFF605CZE	https://www.encodeproject.org/files/ENCFF605CZE/@@download/ENCFF605CZE.tsv
28	Ishikawa	ENCSR000BYC	ENCFF639ZOC	https://www.encodeproject.org/files/ENCFF639ZOC/@@download/ENCFF639ZOC.tsv
28	Ishikawa	ENCSR000BYC	ENCFF352YQN	https://www.encodeproject.org/files/ENCFF352YQN/@@download/ENCFF352YQN.tsv
28	Ishikawa	ENCSR000BXZ	ENCFF513LTY	https://www.encodeproject.org/files/ENCFF513LTY/@@download/ENCFF513LTY.tsv
28	Ishikawa	ENCSR000BXZ	ENCFF762ILF	https://www.encodeproject.org/files/ENCFF762ILF/@@download/ENCFF762ILF.tsv
29	K562	ENCSR545DKY	ENCFF186TXT	https://www.encodeproject.org/files/ENCFF186TXT/@@download/ENCFF186TXT.tsv
29	K562	ENCSR545DKY	ENCFF728TIT	https://www.encodeproject.org/files/ENCFF728TIT/@@download/ENCFF728TIT.tsv
29	K562	ENCSR000AEN	ENCFF534SDC	https://www.encodeproject.org/files/ENCFF534SDC/@@download/ENCFF534SDC.tsv
29	K562	ENCSR000AEN	ENCFF450IVD	https://www.encodeproject.org/files/ENCFF450IVD/@@download/ENCFF450IVD.tsv
29	K562	ENCSR637VLS	ENCFF656JXX	https://www.encodeproject.org/files/ENCFF656JXX/@@download/ENCFF656JXX.tsv
29	K562	ENCSR637VLS	ENCFF117PLQ	https://www.encodeproject.org/files/ENCFF117PLQ/@@download/ENCFF117PLQ.tsv
29	K562	ENCSR000COK	ENCFF703RBO	https://www.encodeproject.org/files/ENCFF703RBO/@@download/ENCFF703RBO.tsv
29	K562	ENCSR000COK	ENCFF853OBQ	https://www.encodeproject.org/files/ENCFF853OBQ/@@download/ENCFF853OBQ.tsv
29	K562	ENCSR000CQA	ENCFF346GFO	https://www.encodeproject.org/files/ENCFF346GFO/@@download/ENCFF346GFO.tsv
29	K562	ENCSR000CQA	ENCFF792WMS	https://www.encodeproject.org/files/ENCFF792WMS/@@download/ENCFF792WMS.tsv
29	K562	ENCSR000CPH	ENCFF004LGY	https://www.encodeproject.org/files/ENCFF004LGY/@@download/ENCFF004LGY.tsv
29	K562	ENCSR000CPH	ENCFF222NCB	https://www.encodeproject.org/files/ENCFF222NCB/@@download/ENCFF222NCB.tsv
29	K562	ENCSR000AEM	ENCFF934YBO	https://www.encodeproject.org/files/ENCFF934YBO/@@download/ENCFF934YBO.tsv
29	K562	ENCSR000AEM	ENCFF515MUX	https://www.encodeproject.org/files/ENCFF515MUX/@@download/ENCFF515MUX.tsv
29	K562	ENCSR530NHO	ENCFF788RCL	https://www.encodeproject.org/files/ENCFF788RCL/@@download/ENCFF788RCL.tsv
29	K562	ENCSR530NHO	ENCFF796RKV	https://www.encodeproject.org/files/ENCFF796RKV/@@download/ENCFF796RKV.tsv
29	K562	ENCSR696YIB	ENCFF088WZS	https://www.encodeproject.org/files/ENCFF088WZS/@@download/ENCFF088WZS.tsv
29	K562	ENCSR696YIB	ENCFF799BSI	https://www.encodeproject.org/files/ENCFF799BSI/@@download/ENCFF799BSI.tsv
29	K562	ENCSR000CWH	ENCFF476DDH	https://www.encodeproject.org/files/ENCFF476DDH/@@download/ENCFF476DDH.tsv
29	K562	ENCSR038WEK	ENCFF213VJT	https://www.encodeproject.org/files/ENCFF213VJT/@@download/ENCFF213VJT.tsv
29	K562	ENCSR038WEK	ENCFF937BID	https://www.encodeproject.org/files/ENCFF937BID/@@download/ENCFF937BID.tsv
29	K562	ENCSR040YBR	ENCFF612EUU	https://www.encodeproject.org/files/ENCFF612EUU/@@download/ENCFF612EUU.tsv
29	K562	ENCSR040YBR	ENCFF087PFX	https://www.encodeproject.org/files/ENCFF087PFX/@@download/ENCFF087PFX.tsv
29	K562	ENCSR885DVH	ENCFF986DBN	https://www.encodeproject.org/files/ENCFF986DBN/@@download/ENCFF986DBN.tsv
29	K562	ENCSR885DVH	ENCFF286GLL	https://www.encodeproject.org/files/ENCFF286GLL/@@download/ENCFF286GLL.tsv
29	K562	ENCSR000CWJ	ENCFF709HCZ	https://www.encodeproject.org/files/ENCFF709HCZ/@@download/ENCFF709HCZ.tsv
29	K562	ENCSR000CPS	ENCFF227QHI	https://www.encodeproject.org/files/ENCFF227QHI/@@download/ENCFF227QHI.tsv
29	K562	ENCSR000CPS	ENCFF637XCH	https://www.encodeproject.org/files/ENCFF637XCH/@@download/ENCFF637XCH.tsv
29	K562	ENCSR000CPY	ENCFF729XIB	https://www.encodeproject.org/files/ENCFF729XIB/@@download/ENCFF729XIB.tsv
29	K562	ENCSR000CPY	ENCFF746OZI	https://www.encodeproject.org/files/ENCFF746OZI/@@download/ENCFF746OZI.tsv
29	K562	ENCSR000AEO	ENCFF930UOM	https://www.encodeproject.org/files/ENCFF930UOM/@@download/ENCFF930UOM.tsv
29	K562	ENCSR000AEO	ENCFF662LZE	https://www.encodeproject.org/files/ENCFF662LZE/@@download/ENCFF662LZE.tsv
29	K562	ENCSR000CWG	ENCFF533CXZ	https://www.encodeproject.org/files/ENCFF533CXZ/@@download/ENCFF533CXZ.tsv
29	K562	ENCSR596ACL	ENCFF472MYD	https://www.encodeproject.org/files/ENCFF472MYD/@@download/ENCFF472MYD.tsv
29	K562	ENCSR596ACL	ENCFF718VVC	https://www.encodeproject.org/files/ENCFF718VVC/@@download/ENCFF718VVC.tsv
29	K562	ENCSR109IQO	ENCFF139IXQ	https://www.encodeproject.org/files/ENCFF139IXQ/@@download/ENCFF139IXQ.tsv
29	K562	ENCSR109IQO	ENCFF088RDE	https://www.encodeproject.org/files/ENCFF088RDE/@@download/ENCFF088RDE.tsv
29	K562	ENCSR384ZXD	ENCFF010PHC	https://www.encodeproject.org/files/ENCFF010PHC/@@download/ENCFF010PHC.tsv
29	K562	ENCSR384ZXD	ENCFF732ZOT	https://www.encodeproject.org/files/ENCFF732ZOT/@@download/ENCFF732ZOT.tsv
29	K562	ENCSR000BZV	ENCFF452YRI	https://www.encodeproject.org/files/ENCFF452YRI/@@download/ENCFF452YRI.tsv
29	K562	ENCSR000CPZ	ENCFF822XFB	https://www.encodeproject.org/files/ENCFF822XFB/@@download/ENCFF822XFB.tsv
29	K562	ENCSR000CPZ	ENCFF558HFV	https://www.encodeproject.org/files/ENCFF558HFV/@@download/ENCFF558HFV.tsv
29	K562	ENCSR000CWI	ENCFF296KHF	https://www.encodeproject.org/files/ENCFF296KHF/@@download/ENCFF296KHF.tsv
29	K562	ENCSR000AEL	ENCFF902SEE	https://www.encodeproject.org/files/ENCFF902SEE/@@download/ENCFF902SEE.tsv
29	K562	ENCSR000AEL	ENCFF782PCD	https://www.encodeproject.org/files/ENCFF782PCD/@@download/ENCFF782PCD.tsv
29	K562	ENCSR594NJP	ENCFF067URL	https://www.encodeproject.org/files/ENCFF067URL/@@download/ENCFF067URL.tsv
29	K562	ENCSR594NJP	ENCFF985AZX	https://www.encodeproject.org/files/ENCFF985AZX/@@download/ENCFF985AZX.tsv
29	K562	ENCSR860DWK	ENCFF642YCH	https://www.encodeproject.org/files/ENCFF642YCH/@@download/ENCFF642YCH.tsv
29	K562	ENCSR860DWK	ENCFF743LLT	https://www.encodeproject.org/files/ENCFF743LLT/@@download/ENCFF743LLT.tsv
30	keratinocyte	ENCSR000CPL	ENCFF108ERJ	https://www.encodeproject.org/files/ENCFF108ERJ/@@download/ENCFF108ERJ.tsv
30	keratinocyte	ENCSR000CPL	ENCFF372VME	https://www.encodeproject.org/files/ENCFF372VME/@@download/ENCFF372VME.tsv
30	keratinocyte	ENCSR000CPL	ENCFF699KSV	https://www.encodeproject.org/files/ENCFF699KSV/@@download/ENCFF699KSV.tsv
30	keratinocyte	ENCSR000CPK	ENCFF052HXO	https://www.encodeproject.org/files/ENCFF052HXO/@@download/ENCFF052HXO.tsv
30	keratinocyte	ENCSR000CPK	ENCFF063XVI	https://www.encodeproject.org/files/ENCFF063XVI/@@download/ENCFF063XVI.tsv
30	keratinocyte	ENCSR680USE	ENCFF798LDD	https://www.encodeproject.org/files/ENCFF798LDD/@@download/ENCFF798LDD.tsv
30	keratinocyte	ENCSR680USE	ENCFF898LWW	https://www.encodeproject.org/files/ENCFF898LWW/@@download/ENCFF898LWW.tsv
30	keratinocyte	ENCSR000CPJ	ENCFF759EQF	https://www.encodeproject.org/files/ENCFF759EQF/@@download/ENCFF759EQF.tsv
30	keratinocyte	ENCSR000CPJ	ENCFF970EZY	https://www.encodeproject.org/files/ENCFF970EZY/@@download/ENCFF970EZY.tsv
30	keratinocyte	ENCSR270XRV	ENCFF747WWG	https://www.encodeproject.org/files/ENCFF747WWG/@@download/ENCFF747WWG.tsv
31	kidney epithelial cell	ENCSR373BDG	ENCFF108PJF	https://www.encodeproject.org/files/ENCFF108PJF/@@download/ENCFF108PJF.tsv
31	kidney epithelial cell	ENCSR373BDG	ENCFF340QKB	https://www.encodeproject.org/files/ENCFF340QKB/@@download/ENCFF340QKB.tsv
32	lower leg skin	ENCSR991HIR	ENCFF153NMV	https://www.encodeproject.org/files/ENCFF153NMV/@@download/ENCFF153NMV.tsv
32	lower leg skin	ENCSR551NII	ENCFF549LHP	https://www.encodeproject.org/files/ENCFF549LHP/@@download/ENCFF549LHP.tsv
32	lower leg skin	ENCSR321PGV	ENCFF981QFQ	https://www.encodeproject.org/files/ENCFF981QFQ/@@download/ENCFF981QFQ.tsv
32	lower leg skin	ENCSR460YCS	ENCFF367SVD	https://www.encodeproject.org/files/ENCFF367SVD/@@download/ENCFF367SVD.tsv
33	lung	ENCSR861SOG	ENCFF480KDW	https://www.encodeproject.org/files/ENCFF480KDW/@@download/ENCFF480KDW.tsv
33	lung	ENCSR176WMG	ENCFF863IZU	https://www.encodeproject.org/files/ENCFF863IZU/@@download/ENCFF863IZU.tsv
33	lung	ENCSR129KCJ	ENCFF724VJO	https://www.encodeproject.org/files/ENCFF724VJO/@@download/ENCFF724VJO.tsv
33	lung	ENCSR129KCJ	ENCFF485BBV	https://www.encodeproject.org/files/ENCFF485BBV/@@download/ENCFF485BBV.tsv
33	lung	ENCSR839ZDH	ENCFF249QYL	https://www.encodeproject.org/files/ENCFF249QYL/@@download/ENCFF249QYL.tsv
33	lung	ENCSR313COD	ENCFF049ETK	https://www.encodeproject.org/files/ENCFF049ETK/@@download/ENCFF049ETK.tsv
33	lung	ENCSR406SAW	ENCFF360GZR	https://www.encodeproject.org/files/ENCFF360GZR/@@download/ENCFF360GZR.tsv
33	lung	ENCSR222IGR	ENCFF779JFJ	https://www.encodeproject.org/files/ENCFF779JFJ/@@download/ENCFF779JFJ.tsv
33	lung	ENCSR000AAO	ENCFF708USY	https://www.encodeproject.org/files/ENCFF708USY/@@download/ENCFF708USY.tsv
33	lung	ENCSR000AAO	ENCFF424ELR	https://www.encodeproject.org/files/ENCFF424ELR/@@download/ENCFF424ELR.tsv
33	lung	ENCSR000COO	ENCFF891KWL	https://www.encodeproject.org/files/ENCFF891KWL/@@download/ENCFF891KWL.tsv
33	lung	ENCSR000COO	ENCFF388BCD	https://www.encodeproject.org/files/ENCFF388BCD/@@download/ENCFF388BCD.tsv
33	lung	ENCSR592EZK	ENCFF735RLM	https://www.encodeproject.org/files/ENCFF735RLM/@@download/ENCFF735RLM.tsv
33	lung	ENCSR733MWN	ENCFF783JAK	https://www.encodeproject.org/files/ENCFF783JAK/@@download/ENCFF783JAK.tsv
33	lung	ENCSR572FXC	ENCFF538VVQ	https://www.encodeproject.org/files/ENCFF538VVQ/@@download/ENCFF538VVQ.tsv
33	lung	ENCSR560MDQ	ENCFF313QEE	https://www.encodeproject.org/files/ENCFF313QEE/@@download/ENCFF313QEE.tsv
33	lung	ENCSR554KBK	ENCFF475BXK	https://www.encodeproject.org/files/ENCFF475BXK/@@download/ENCFF475BXK.tsv
33	lung	ENCSR554KBK	ENCFF847OBR	https://www.encodeproject.org/files/ENCFF847OBR/@@download/ENCFF847OBR.tsv
33	lung	ENCSR917YHC	ENCFF534PAK	https://www.encodeproject.org/files/ENCFF534PAK/@@download/ENCFF534PAK.tsv
33	lung	ENCSR074APH	ENCFF089PWC	https://www.encodeproject.org/files/ENCFF089PWC/@@download/ENCFF089PWC.tsv
33	lung	ENCSR897KTO	ENCFF096DQV	https://www.encodeproject.org/files/ENCFF096DQV/@@download/ENCFF096DQV.tsv
33	lung	ENCSR897KTO	ENCFF370KKZ	https://www.encodeproject.org/files/ENCFF370KKZ/@@download/ENCFF370KKZ.tsv
33	lung	ENCSR000CPM	ENCFF461AOR	https://www.encodeproject.org/files/ENCFF461AOR/@@download/ENCFF461AOR.tsv
33	lung	ENCSR000CPM	ENCFF458UOE	https://www.encodeproject.org/files/ENCFF458UOE/@@download/ENCFF458UOE.tsv
33	lung	ENCSR620NSN	ENCFF762CTR	https://www.encodeproject.org/files/ENCFF762CTR/@@download/ENCFF762CTR.tsv
33	lung	ENCSR620NSN	ENCFF557GJS	https://www.encodeproject.org/files/ENCFF557GJS/@@download/ENCFF557GJS.tsv
33	lung	ENCSR278UYN	ENCFF947AUV	https://www.encodeproject.org/files/ENCFF947AUV/@@download/ENCFF947AUV.tsv
33	lung	ENCSR425RGZ	ENCFF841RGX	https://www.encodeproject.org/files/ENCFF841RGX/@@download/ENCFF841RGX.tsv
33	lung	ENCSR000AFC	ENCFF866DJQ	https://www.encodeproject.org/files/ENCFF866DJQ/@@download/ENCFF866DJQ.tsv
33	lung	ENCSR000AFC	ENCFF268ADF	https://www.encodeproject.org/files/ENCFF268ADF/@@download/ENCFF268ADF.tsv
33	lung	ENCSR000AAP	ENCFF429MGN	https://www.encodeproject.org/files/ENCFF429MGN/@@download/ENCFF429MGN.tsv
33	lung	ENCSR000AAP	ENCFF947LZH	https://www.encodeproject.org/files/ENCFF947LZH/@@download/ENCFF947LZH.tsv
33	lung	ENCSR044JAQ	ENCFF771HZE	https://www.encodeproject.org/files/ENCFF771HZE/@@download/ENCFF771HZE.tsv
33	lung	ENCSR499NEL	ENCFF378TSM	https://www.encodeproject.org/files/ENCFF378TSM/@@download/ENCFF378TSM.tsv
34	mammary epithelial cell	ENCSR000CUN	ENCFF374KZN	https://www.encodeproject.org/files/ENCFF374KZN/@@download/ENCFF374KZN.tsv
34	mammary epithelial cell	ENCSR000COX	ENCFF300LEY	https://www.encodeproject.org/files/ENCFF300LEY/@@download/ENCFF300LEY.tsv
35	MCF-7	ENCSR667JTA	ENCFF151JZX	https://www.encodeproject.org/files/ENCFF151JZX/@@download/ENCFF151JZX.tsv
35	MCF-7	ENCSR667JTA	ENCFF061AQT	https://www.encodeproject.org/files/ENCFF061AQT/@@download/ENCFF061AQT.tsv
35	MCF-7	ENCSR310FIS	ENCFF163LRM	https://www.encodeproject.org/files/ENCFF163LRM/@@download/ENCFF163LRM.tsv
35	MCF-7	ENCSR310FIS	ENCFF532LDM	https://www.encodeproject.org/files/ENCFF532LDM/@@download/ENCFF532LDM.tsv
35	MCF-7	ENCSR000CTU	ENCFF552RTD	https://www.encodeproject.org/files/ENCFF552RTD/@@download/ENCFF552RTD.tsv
35	MCF-7	ENCSR000CTU	ENCFF218LUU	https://www.encodeproject.org/files/ENCFF218LUU/@@download/ENCFF218LUU.tsv
35	MCF-7	ENCSR000CTO	ENCFF592VIX	https://www.encodeproject.org/files/ENCFF592VIX/@@download/ENCFF592VIX.tsv
35	MCF-7	ENCSR000CTO	ENCFF319LXP	https://www.encodeproject.org/files/ENCFF319LXP/@@download/ENCFF319LXP.tsv
35	MCF-7	ENCSR000CPT	ENCFF456OYZ	https://www.encodeproject.org/files/ENCFF456OYZ/@@download/ENCFF456OYZ.tsv
35	MCF-7	ENCSR000CPT	ENCFF057ITQ	https://www.encodeproject.org/files/ENCFF057ITQ/@@download/ENCFF057ITQ.tsv
36	myotube	ENCSR828TEI	ENCFF757SLT	https://www.encodeproject.org/files/ENCFF757SLT/@@download/ENCFF757SLT.tsv
36	myotube	ENCSR828TEI	ENCFF693OTH	https://www.encodeproject.org/files/ENCFF693OTH/@@download/ENCFF693OTH.tsv
37	OCI-LY7	ENCSR001HHK	ENCFF577SGI	https://www.encodeproject.org/files/ENCFF577SGI/@@download/ENCFF577SGI.tsv
37	OCI-LY7	ENCSR001HHK	ENCFF901PDQ	https://www.encodeproject.org/files/ENCFF901PDQ/@@download/ENCFF901PDQ.tsv
38	omental fat pad	ENCSR158KFO	ENCFF766ECG	https://www.encodeproject.org/files/ENCFF766ECG/@@download/ENCFF766ECG.tsv
38	omental fat pad	ENCSR645TCG	ENCFF324LPM	https://www.encodeproject.org/files/ENCFF324LPM/@@download/ENCFF324LPM.tsv
38	omental fat pad	ENCSR729CAZ	ENCFF099XRG	https://www.encodeproject.org/files/ENCFF099XRG/@@download/ENCFF099XRG.tsv
38	omental fat pad	ENCSR080HPT	ENCFF650UII	https://www.encodeproject.org/files/ENCFF650UII/@@download/ENCFF650UII.tsv
39	osteoblast	ENCSR000CUF	ENCFF633KUP	https://www.encodeproject.org/files/ENCFF633KUP/@@download/ENCFF633KUP.tsv
39	osteoblast	ENCSR000CUF	ENCFF861OFI	https://www.encodeproject.org/files/ENCFF861OFI/@@download/ENCFF861OFI.tsv
40	Panc1	ENCSR000BYM	ENCFF554RBN	https://www.encodeproject.org/files/ENCFF554RBN/@@download/ENCFF554RBN.tsv
40	Panc1	ENCSR000BYM	ENCFF582THK	https://www.encodeproject.org/files/ENCFF582THK/@@download/ENCFF582THK.tsv
41	pancreas	ENCSR671IYC	ENCFF368OME	https://www.encodeproject.org/files/ENCFF368OME/@@download/ENCFF368OME.tsv
41	pancreas	ENCSR001UXR	ENCFF145QUW	https://www.encodeproject.org/files/ENCFF145QUW/@@download/ENCFF145QUW.tsv
41	pancreas	ENCSR001UXR	ENCFF605BGR	https://www.encodeproject.org/files/ENCFF605BGR/@@download/ENCFF605BGR.tsv
41	pancreas	ENCSR586SYA	ENCFF204BZU	https://www.encodeproject.org/files/ENCFF204BZU/@@download/ENCFF204BZU.tsv
41	pancreas	ENCSR629VMZ	ENCFF612EVW	https://www.encodeproject.org/files/ENCFF612EVW/@@download/ENCFF612EVW.tsv
41	pancreas	ENCSR571BML	ENCFF170MOO	https://www.encodeproject.org/files/ENCFF170MOO/@@download/ENCFF170MOO.tsv
42	Peyer's patch	ENCSR544SAU	ENCFF715EVL	https://www.encodeproject.org/files/ENCFF715EVL/@@download/ENCFF715EVL.tsv
42	Peyer's patch	ENCSR450BNZ	ENCFF288DJR	https://www.encodeproject.org/files/ENCFF288DJR/@@download/ENCFF288DJR.tsv
42	Peyer's patch	ENCSR257NIR	ENCFF336EQS	https://www.encodeproject.org/files/ENCFF336EQS/@@download/ENCFF336EQS.tsv
42	Peyer's patch	ENCSR802HPM	ENCFF187NLN	https://www.encodeproject.org/files/ENCFF187NLN/@@download/ENCFF187NLN.tsv
43	prostate gland	ENCSR701TST	ENCFF110THT	https://www.encodeproject.org/files/ENCFF110THT/@@download/ENCFF110THT.tsv
43	prostate gland	ENCSR495HDM	ENCFF454GAP	https://www.encodeproject.org/files/ENCFF454GAP/@@download/ENCFF454GAP.tsv
44	right lobe of liver	ENCSR504QMK	ENCFF280YNO	https://www.encodeproject.org/files/ENCFF280YNO/@@download/ENCFF280YNO.tsv
44	right lobe of liver	ENCSR226KML	ENCFF347TXW	https://www.encodeproject.org/files/ENCFF347TXW/@@download/ENCFF347TXW.tsv
45	sigmoid colon	ENCSR094GVZ	ENCFF179AVF	https://www.encodeproject.org/files/ENCFF179AVF/@@download/ENCFF179AVF.tsv
45	sigmoid colon	ENCSR396GIH	ENCFF345XNS	https://www.encodeproject.org/files/ENCFF345XNS/@@download/ENCFF345XNS.tsv
45	sigmoid colon	ENCSR270OKS	ENCFF449UNU	https://www.encodeproject.org/files/ENCFF449UNU/@@download/ENCFF449UNU.tsv
45	sigmoid colon	ENCSR270OKS	ENCFF024TLM	https://www.encodeproject.org/files/ENCFF024TLM/@@download/ENCFF024TLM.tsv
45	sigmoid colon	ENCSR999ZCI	ENCFF732ORT	https://www.encodeproject.org/files/ENCFF732ORT/@@download/ENCFF732ORT.tsv
45	sigmoid colon	ENCSR857WJK	ENCFF934VJV	https://www.encodeproject.org/files/ENCFF934VJV/@@download/ENCFF934VJV.tsv
45	sigmoid colon	ENCSR827IXS	ENCFF192TOO	https://www.encodeproject.org/files/ENCFF192TOO/@@download/ENCFF192TOO.tsv
45	sigmoid colon	ENCSR825GWD	ENCFF467GTE	https://www.encodeproject.org/files/ENCFF467GTE/@@download/ENCFF467GTE.tsv
45	sigmoid colon	ENCSR812AKX	ENCFF146ISW	https://www.encodeproject.org/files/ENCFF146ISW/@@download/ENCFF146ISW.tsv
46	skeletal muscle myoblast	ENCSR000COY	ENCFF503QBP	https://www.encodeproject.org/files/ENCFF503QBP/@@download/ENCFF503QBP.tsv
46	skeletal muscle myoblast	ENCSR000COY	ENCFF229LIX	https://www.encodeproject.org/files/ENCFF229LIX/@@download/ENCFF229LIX.tsv
46	skeletal muscle myoblast	ENCSR444WHQ	ENCFF551YKI	https://www.encodeproject.org/files/ENCFF551YKI/@@download/ENCFF551YKI.tsv
46	skeletal muscle myoblast	ENCSR444WHQ	ENCFF497BUG	https://www.encodeproject.org/files/ENCFF497BUG/@@download/ENCFF497BUG.tsv
47	SK-N-SH	ENCSR000CTR	ENCFF264FBW	https://www.encodeproject.org/files/ENCFF264FBW/@@download/ENCFF264FBW.tsv
47	SK-N-SH	ENCSR000CTR	ENCFF239QWY	https://www.encodeproject.org/files/ENCFF239QWY/@@download/ENCFF239QWY.tsv
47	SK-N-SH	ENCSR000CPN	ENCFF811XLE	https://www.encodeproject.org/files/ENCFF811XLE/@@download/ENCFF811XLE.tsv
47	SK-N-SH	ENCSR000CPN	ENCFF809ACX	https://www.encodeproject.org/files/ENCFF809ACX/@@download/ENCFF809ACX.tsv
47	SK-N-SH	ENCSR000CTT	ENCFF559MUO	https://www.encodeproject.org/files/ENCFF559MUO/@@download/ENCFF559MUO.tsv
47	SK-N-SH	ENCSR000CTT	ENCFF670QAY	https://www.encodeproject.org/files/ENCFF670QAY/@@download/ENCFF670QAY.tsv
47	SK-N-SH	ENCSR000BYL	ENCFF181GAR	https://www.encodeproject.org/files/ENCFF181GAR/@@download/ENCFF181GAR.tsv
47	SK-N-SH	ENCSR000BYL	ENCFF433VEC	https://www.encodeproject.org/files/ENCFF433VEC/@@download/ENCFF433VEC.tsv
47	SK-N-SH	ENCSR000CTS	ENCFF184XSD	https://www.encodeproject.org/files/ENCFF184XSD/@@download/ENCFF184XSD.tsv
47	SK-N-SH	ENCSR000CTS	ENCFF726NFD	https://www.encodeproject.org/files/ENCFF726NFD/@@download/ENCFF726NFD.tsv
48	smooth muscle cell	ENCSR236URT	ENCFF676OHF	https://www.encodeproject.org/files/ENCFF676OHF/@@download/ENCFF676OHF.tsv
48	smooth muscle cell	ENCSR236URT	ENCFF091FWS	https://www.encodeproject.org/files/ENCFF091FWS/@@download/ENCFF091FWS.tsv
48	smooth muscle cell	ENCSR000AAU	ENCFF834EAX	https://www.encodeproject.org/files/ENCFF834EAX/@@download/ENCFF834EAX.tsv
48	smooth muscle cell	ENCSR000AAU	ENCFF685WYQ	https://www.encodeproject.org/files/ENCFF685WYQ/@@download/ENCFF685WYQ.tsv
48	smooth muscle cell	ENCSR000AAA	ENCFF048PAB	https://www.encodeproject.org/files/ENCFF048PAB/@@download/ENCFF048PAB.tsv
48	smooth muscle cell	ENCSR000AAA	ENCFF671GAH	https://www.encodeproject.org/files/ENCFF671GAH/@@download/ENCFF671GAH.tsv
48	smooth muscle cell	ENCSR000AAE	ENCFF583EEW	https://www.encodeproject.org/files/ENCFF583EEW/@@download/ENCFF583EEW.tsv
48	smooth muscle cell	ENCSR000AAE	ENCFF563PIQ	https://www.encodeproject.org/files/ENCFF563PIQ/@@download/ENCFF563PIQ.tsv
48	smooth muscle cell	ENCSR000AAV	ENCFF461EFB	https://www.encodeproject.org/files/ENCFF461EFB/@@download/ENCFF461EFB.tsv
48	smooth muscle cell	ENCSR000AAV	ENCFF485XEK	https://www.encodeproject.org/files/ENCFF485XEK/@@download/ENCFF485XEK.tsv
48	smooth muscle cell	ENCSR000AAG	ENCFF260DPL	https://www.encodeproject.org/files/ENCFF260DPL/@@download/ENCFF260DPL.tsv
48	smooth muscle cell	ENCSR000AAG	ENCFF988EBG	https://www.encodeproject.org/files/ENCFF988EBG/@@download/ENCFF988EBG.tsv
48	smooth muscle cell	ENCSR000AAS	ENCFF426MAO	https://www.encodeproject.org/files/ENCFF426MAO/@@download/ENCFF426MAO.tsv
48	smooth muscle cell	ENCSR000AAS	ENCFF164YUT	https://www.encodeproject.org/files/ENCFF164YUT/@@download/ENCFF164YUT.tsv
48	smooth muscle cell	ENCSR000AAC	ENCFF571QGO	https://www.encodeproject.org/files/ENCFF571QGO/@@download/ENCFF571QGO.tsv
48	smooth muscle cell	ENCSR000AAC	ENCFF743YRX	https://www.encodeproject.org/files/ENCFF743YRX/@@download/ENCFF743YRX.tsv
48	smooth muscle cell	ENCSR052FJA	ENCFF526VZV	https://www.encodeproject.org/files/ENCFF526VZV/@@download/ENCFF526VZV.tsv
48	smooth muscle cell	ENCSR052FJA	ENCFF330DCY	https://www.encodeproject.org/files/ENCFF330DCY/@@download/ENCFF330DCY.tsv
48	smooth muscle cell	ENCSR000AAN	ENCFF902CHM	https://www.encodeproject.org/files/ENCFF902CHM/@@download/ENCFF902CHM.tsv
48	smooth muscle cell	ENCSR000AAN	ENCFF567UZO	https://www.encodeproject.org/files/ENCFF567UZO/@@download/ENCFF567UZO.tsv
49	spleen	ENCSR194HVU	ENCFF087VIO	https://www.encodeproject.org/files/ENCFF087VIO/@@download/ENCFF087VIO.tsv
49	spleen	ENCSR510PSL	ENCFF724PCX	https://www.encodeproject.org/files/ENCFF724PCX/@@download/ENCFF724PCX.tsv
49	spleen	ENCSR448VSW	ENCFF678VMV	https://www.encodeproject.org/files/ENCFF678VMV/@@download/ENCFF678VMV.tsv
49	spleen	ENCSR448VSW	ENCFF476UMO	https://www.encodeproject.org/files/ENCFF476UMO/@@download/ENCFF476UMO.tsv
49	spleen	ENCSR330UMQ	ENCFF753CHW	https://www.encodeproject.org/files/ENCFF753CHW/@@download/ENCFF753CHW.tsv
49	spleen	ENCSR663IOE	ENCFF571FXG	https://www.encodeproject.org/files/ENCFF571FXG/@@download/ENCFF571FXG.tsv
49	spleen	ENCSR700QVJ	ENCFF755PVJ	https://www.encodeproject.org/files/ENCFF755PVJ/@@download/ENCFF755PVJ.tsv
49	spleen	ENCSR265NZF	ENCFF669ZMJ	https://www.encodeproject.org/files/ENCFF669ZMJ/@@download/ENCFF669ZMJ.tsv
49	spleen	ENCSR900SGE	ENCFF354TGX	https://www.encodeproject.org/files/ENCFF354TGX/@@download/ENCFF354TGX.tsv
49	spleen	ENCSR106SZN	ENCFF916TWO	https://www.encodeproject.org/files/ENCFF916TWO/@@download/ENCFF916TWO.tsv
49	spleen	ENCSR910QOX	ENCFF613VXZ	https://www.encodeproject.org/files/ENCFF613VXZ/@@download/ENCFF613VXZ.tsv
50	T47D	ENCSR000BYG	ENCFF496KFQ	https://www.encodeproject.org/files/ENCFF496KFQ/@@download/ENCFF496KFQ.tsv
50	T47D	ENCSR000BYG	ENCFF601ISL	https://www.encodeproject.org/files/ENCFF601ISL/@@download/ENCFF601ISL.tsv
50	T47D	ENCSR000BYD	ENCFF527YJE	https://www.encodeproject.org/files/ENCFF527YJE/@@download/ENCFF527YJE.tsv
50	T47D	ENCSR000BYD	ENCFF551NZF	https://www.encodeproject.org/files/ENCFF551NZF/@@download/ENCFF551NZF.tsv
50	T47D	ENCSR000BYF	ENCFF582ESW	https://www.encodeproject.org/files/ENCFF582ESW/@@download/ENCFF582ESW.tsv
50	T47D	ENCSR000BYF	ENCFF440SGX	https://www.encodeproject.org/files/ENCFF440SGX/@@download/ENCFF440SGX.tsv
50	T47D	ENCSR000BYE	ENCFF760DHF	https://www.encodeproject.org/files/ENCFF760DHF/@@download/ENCFF760DHF.tsv
50	T47D	ENCSR000BYE	ENCFF846PLI	https://www.encodeproject.org/files/ENCFF846PLI/@@download/ENCFF846PLI.tsv
51	thyroid gland	ENCSR532LJV	ENCFF194VCC	https://www.encodeproject.org/files/ENCFF194VCC/@@download/ENCFF194VCC.tsv
51	thyroid gland	ENCSR532LJV	ENCFF950JBH	https://www.encodeproject.org/files/ENCFF950JBH/@@download/ENCFF950JBH.tsv
51	thyroid gland	ENCSR687HJY	ENCFF509HKT	https://www.encodeproject.org/files/ENCFF509HKT/@@download/ENCFF509HKT.tsv
51	thyroid gland	ENCSR023ZXN	ENCFF376HXE	https://www.encodeproject.org/files/ENCFF376HXE/@@download/ENCFF376HXE.tsv
51	thyroid gland	ENCSR023ZXN	ENCFF173PFO	https://www.encodeproject.org/files/ENCFF173PFO/@@download/ENCFF173PFO.tsv
51	thyroid gland	ENCSR238ZZD	ENCFF625QLJ	https://www.encodeproject.org/files/ENCFF625QLJ/@@download/ENCFF625QLJ.tsv
51	thyroid gland	ENCSR000AFK	ENCFF690LJG	https://www.encodeproject.org/files/ENCFF690LJG/@@download/ENCFF690LJG.tsv
51	thyroid gland	ENCSR000AFK	ENCFF811KME	https://www.encodeproject.org/files/ENCFF811KME/@@download/ENCFF811KME.tsv
52	tibial nerve	ENCSR272UNO	ENCFF241VXT	https://www.encodeproject.org/files/ENCFF241VXT/@@download/ENCFF241VXT.tsv
52	tibial nerve	ENCSR648OSR	ENCFF567JTA	https://www.encodeproject.org/files/ENCFF567JTA/@@download/ENCFF567JTA.tsv
52	tibial nerve	ENCSR796HLX	ENCFF904FEZ	https://www.encodeproject.org/files/ENCFF904FEZ/@@download/ENCFF904FEZ.tsv
52	tibial nerve	ENCSR858QEL	ENCFF939FQC	https://www.encodeproject.org/files/ENCFF939FQC/@@download/ENCFF939FQC.tsv
53	transverse colon	ENCSR800WIY	ENCFF332OML	https://www.encodeproject.org/files/ENCFF332OML/@@download/ENCFF332OML.tsv
53	transverse colon	ENCSR403SZN	ENCFF874CRV	https://www.encodeproject.org/files/ENCFF874CRV/@@download/ENCFF874CRV.tsv
53	transverse colon	ENCSR630VJN	ENCFF014IOZ	https://www.encodeproject.org/files/ENCFF014IOZ/@@download/ENCFF014IOZ.tsv
53	transverse colon	ENCSR653ZJF	ENCFF505DGK	https://www.encodeproject.org/files/ENCFF505DGK/@@download/ENCFF505DGK.tsv
54	uterus	ENCSR000AFN	ENCFF534ZJJ	https://www.encodeproject.org/files/ENCFF534ZJJ/@@download/ENCFF534ZJJ.tsv
54	uterus	ENCSR000AFN	ENCFF224DUX	https://www.encodeproject.org/files/ENCFF224DUX/@@download/ENCFF224DUX.tsv
54	uterus	ENCSR113HQM	ENCFF624VKT	https://www.encodeproject.org/files/ENCFF624VKT/@@download/ENCFF624VKT.tsv
54	uterus	ENCSR071ZLM	ENCFF278CKI	https://www.encodeproject.org/files/ENCFF278CKI/@@download/ENCFF278CKI.tsv
55	vagina	ENCSR146LBD	ENCFF855LJY	https://www.encodeproject.org/files/ENCFF855LJY/@@download/ENCFF855LJY.tsv
