# Supplementary material for: DeepCAGE: Incorporating Transcription Factors in Genome-wide Prediction of Chromatin Accessibility
Source: Genomics Proteomics Bioinformatics. 2022 Mar 12;20(3):496–507. doi: 10.1016/j.gpb.2021.08.015 (PMC9801045; doi:10.1016/j.gpb.2021.08.015)
Supplement: Supplementary Table S5 — The information of GTEx data collected from 491 donors [file mmc10.xlsx]

## Sheet: Sheet1
Table S5 The information of GTEx data collected from 491 donors
Donor ID	Muscle tissue sample ID	Height (inch)
GTEX-1117F	GTEX-1117F-0426-SM-5EGHI	66
GTEX-111CU	GTEX-111CU-2026-SM-5GZZC	70
GTEX-111FC	GTEX-111FC-0326-SM-5GZZ1	73
GTEX-111VG	GTEX-111VG-2626-SM-5GZY2	69
GTEX-111YS	GTEX-111YS-2326-SM-5987L	72
GTEX-1122O	GTEX-1122O-2426-SM-5GIDN	66
GTEX-1128S	GTEX-1128S-2426-SM-5H11B	66
GTEX-113JC	GTEX-113JC-2726-SM-5EGIS	66.9
GTEX-117XS	GTEX-117XS-2526-SM-5H11G	71
GTEX-117YW	GTEX-117YW-2426-SM-5Q5AE	72
GTEX-117YX	GTEX-117YX-2526-SM-5EQ4Q	66
GTEX-1192X	GTEX-1192X-0426-SM-5GIEE	74
GTEX-11DXX	GTEX-11DXX-2726-SM-5PNXO	64.5
GTEX-11DXY	GTEX-11DXY-2726-SM-5GID2	69
GTEX-11DXZ	GTEX-11DXZ-2426-SM-5N9DT	66
GTEX-11DZ1	GTEX-11DZ1-0926-SM-5EQ5R	69
GTEX-11EI6	GTEX-11EI6-0326-SM-5EQ6G	72
GTEX-11EM3	GTEX-11EM3-2126-SM-5H11M	59
GTEX-11EMC	GTEX-11EMC-2626-SM-59864	62
GTEX-11EQ8	GTEX-11EQ8-0526-SM-5N9BC	72
GTEX-11EQ9	GTEX-11EQ9-2126-SM-5PNVW	68
GTEX-11GS4	GTEX-11GS4-2526-SM-5A5KT	73
GTEX-11GSO	GTEX-11GSO-2526-SM-5PNVX	73
GTEX-11GSP	GTEX-11GSP-2726-SM-5A5LJ	66
GTEX-11I78	GTEX-11I78-2426-SM-5A5K9	64
GTEX-11LCK	GTEX-11LCK-1226-SM-5Q5AM	71
GTEX-11NUK	GTEX-11NUK-0226-SM-5A5L4	71
GTEX-11NV4	GTEX-11NV4-0326-SM-5HL58	70
GTEX-11P7K	GTEX-11P7K-1926-SM-5GU6R	73
GTEX-11P81	GTEX-11P81-2526-SM-5GU6H	65
GTEX-11P82	GTEX-11P82-1826-SM-5PNYJ	70
GTEX-11PRG	GTEX-11PRG-0326-SM-5GU53	70
GTEX-11TT1	GTEX-11TT1-2326-SM-5GU6N	72
GTEX-11TTK	GTEX-11TTK-0326-SM-5BC5N	65
GTEX-11TUW	GTEX-11TUW-2526-SM-5EQKN	69
GTEX-11UD1	GTEX-11UD1-0326-SM-5EQKX	66
GTEX-11UD2	GTEX-11UD2-0326-SM-5EQLE	69
GTEX-11VI4	GTEX-11VI4-1926-SM-5CVLI	65
GTEX-11WQC	GTEX-11WQC-2626-SM-5CVLF	73
GTEX-11WQK	GTEX-11WQK-0726-SM-5GU71	68
GTEX-11XUK	GTEX-11XUK-2226-SM-5CVLL	64
GTEX-11ZTS	GTEX-11ZTS-0526-SM-5CVL9	68
GTEX-11ZTT	GTEX-11ZTT-2626-SM-5EQKK	62
GTEX-11ZUS	GTEX-11ZUS-1426-SM-5FQSP	69
GTEX-11ZVC	GTEX-11ZVC-2726-SM-5FQSZ	66
GTEX-1211K	GTEX-1211K-2126-SM-59HJZ	63
GTEX-12126	GTEX-12126-0526-SM-5PNW4	72
GTEX-1212Z	GTEX-1212Z-2626-SM-5YY8P	72
GTEX-12584	GTEX-12584-0526-SM-5FQTS	71
GTEX-12BJ1	GTEX-12BJ1-2526-SM-5FQUE	69
GTEX-12C56	GTEX-12C56-1926-SM-5FQUG	75
GTEX-12KS4	GTEX-12KS4-0826-SM-5BC5R	68
GTEX-12WSA	GTEX-12WSA-0726-SM-5FQU2	67
GTEX-12WSD	GTEX-12WSD-0526-SM-5EQ6F	60
GTEX-12WSF	GTEX-12WSF-0926-SM-6PALU	69
GTEX-12WSG	GTEX-12WSG-2526-SM-5EQ4O	67
GTEX-12WSH	GTEX-12WSH-2526-SM-5CVNH	71
GTEX-12WSJ	GTEX-12WSJ-1726-SM-5LZVV	64
GTEX-12WSL	GTEX-12WSL-2726-SM-5CVNL	72
GTEX-12WSM	GTEX-12WSM-0326-SM-5LZVI	72
GTEX-12WSN	GTEX-12WSN-2526-SM-5LZU8	70
GTEX-12ZZX	GTEX-12ZZX-0326-SM-5DUVH	65
GTEX-12ZZY	GTEX-12ZZY-0626-SM-5EQ5T	72
GTEX-12ZZZ	GTEX-12ZZZ-0226-SM-59HKU	70
GTEX-13111	GTEX-13111-2226-SM-5LZUE	68
GTEX-13112	GTEX-13112-2626-SM-5BC66	72
GTEX-1313W	GTEX-1313W-0526-SM-5P9FZ	66
GTEX-1314G	GTEX-1314G-1726-SM-5LZUX	69
GTEX-131XE	GTEX-131XE-2726-SM-5P9G7	73
GTEX-131XF	GTEX-131XF-2326-SM-5BC6B	67
GTEX-131XG	GTEX-131XG-2326-SM-5HL8F	64
GTEX-131XH	GTEX-131XH-2726-SM-5GCO2	74
GTEX-131XW	GTEX-131XW-0326-SM-5KM1J	67
GTEX-131YS	GTEX-131YS-0526-SM-5EGKJ	69
GTEX-132NY	GTEX-132NY-0726-SM-5KLZM	66
GTEX-132Q8	GTEX-132Q8-0626-SM-5L3F3	72
GTEX-133LE	GTEX-133LE-2026-SM-5K7WM	69
GTEX-1399Q	GTEX-1399Q-2426-SM-5J2MO	68.1
GTEX-139D8	GTEX-139D8-0726-SM-5P9GJ	65
GTEX-139TT	GTEX-139TT-0426-SM-5IJFA	66
GTEX-139UW	GTEX-139UW-2626-SM-5K7W1	77
GTEX-139YR	GTEX-139YR-2526-SM-5IJC6	74
GTEX-13CF2	GTEX-13CF2-2726-SM-5LZWW	72
GTEX-13CF3	GTEX-13CF3-1826-SM-5J1NK	63
GTEX-13D11	GTEX-13D11-2526-SM-5KM28	62
GTEX-13FH7	GTEX-13FH7-2126-SM-5L3DJ	64
GTEX-13FHO	GTEX-13FHO-0726-SM-5IJDG	71
GTEX-13FHP	GTEX-13FHP-0526-SM-5K7UY	74
GTEX-13FTW	GTEX-13FTW-2326-SM-5K7YS	69
GTEX-13FTX	GTEX-13FTX-2026-SM-5L3D6	60
GTEX-13FTY	GTEX-13FTY-0226-SM-5IJBW	66
GTEX-13FTZ	GTEX-13FTZ-2226-SM-5LZXI	69
GTEX-13FXS	GTEX-13FXS-0326-SM-5K7TV	69
GTEX-13G51	GTEX-13G51-2726-SM-5LZZ9	71
GTEX-13IVO	GTEX-13IVO-0626-SM-5LZYJ	73
GTEX-13JUV	GTEX-13JUV-2326-SM-5IJCE	62
GTEX-13JVG	GTEX-13JVG-0126-SM-5L3D3	72
GTEX-13N11	GTEX-13N11-2726-SM-5L3ER	66
GTEX-13N2G	GTEX-13N2G-2326-SM-5J1ON	69
GTEX-13NYB	GTEX-13NYB-2726-SM-5J2MT	76
GTEX-13NYC	GTEX-13NYC-0726-SM-5J2NQ	70
GTEX-13NYS	GTEX-13NYS-0326-SM-5MR4L	69
GTEX-13NZ8	GTEX-13NZ8-2126-SM-5L3EO	64
GTEX-13NZ9	GTEX-13NZ9-0626-SM-5IJCO	66
GTEX-13NZA	GTEX-13NZA-0526-SM-5L3D7	74
GTEX-13NZB	GTEX-13NZB-2626-SM-5J2M7	71
GTEX-13O1R	GTEX-13O1R-0526-SM-5K7XU	67
GTEX-13O21	GTEX-13O21-1726-SM-5MR5A	71
GTEX-13O3O	GTEX-13O3O-0526-SM-5J1NL	62
GTEX-13O3P	GTEX-13O3P-0626-SM-5L3D5	72
GTEX-13O3Q	GTEX-13O3Q-2726-SM-5KM51	71
GTEX-13O61	GTEX-13O61-2326-SM-5J1NJ	72
GTEX-13OVG	GTEX-13OVG-2126-SM-5KM1K	70.8
GTEX-13OVH	GTEX-13OVH-0626-SM-5L3EI	72
GTEX-13OVI	GTEX-13OVI-1726-SM-5L3DW	66
GTEX-13OVJ	GTEX-13OVJ-0226-SM-5L3GK	64
GTEX-13OVK	GTEX-13OVK-1926-SM-6M48G	70
GTEX-13OVL	GTEX-13OVL-1426-SM-5IJC1	73
GTEX-13OW5	GTEX-13OW5-0326-SM-5L3HK	76
GTEX-13OW6	GTEX-13OW6-0626-SM-5L3IB	68
GTEX-13OW7	GTEX-13OW7-0326-SM-5J1MP	70
GTEX-13OW8	GTEX-13OW8-1426-SM-5IJDT	72
GTEX-13PL6	GTEX-13PL6-0326-SM-5IJCP	62
GTEX-13PL7	GTEX-13PL7-0626-SM-5IJCD	62
GTEX-13PLJ	GTEX-13PLJ-0326-SM-5L3I7	68
GTEX-13PVQ	GTEX-13PVQ-0326-SM-5K7YF	68
GTEX-13PVR	GTEX-13PVR-2526-SM-5RQIT	63
GTEX-13QBU	GTEX-13QBU-2426-SM-5LU4L	67
GTEX-13QIC	GTEX-13QIC-1226-SM-5K7YR	65
GTEX-13QJ3	GTEX-13QJ3-0726-SM-5SI68	74
GTEX-13RTJ	GTEX-13RTJ-2726-SM-73KVG	67
GTEX-13RTK	GTEX-13RTK-1626-SM-5QGQS	72
GTEX-13S86	GTEX-13S86-2326-SM-5RQK1	66
GTEX-13SLW	GTEX-13SLW-0326-SM-5RQK5	66
GTEX-13SLX	GTEX-13SLX-0326-SM-5Q5E4	64
GTEX-13U4I	GTEX-13U4I-1826-SM-5IJD2	61
GTEX-13VXT	GTEX-13VXT-0326-SM-5LU4U	65
GTEX-13VXU	GTEX-13VXU-0326-SM-5LU36	70
GTEX-13W3W	GTEX-13W3W-2626-SM-5SIA2	66
GTEX-13W46	GTEX-13W46-0726-SM-5LU3Z	67
GTEX-13X6H	GTEX-13X6H-2326-SM-7EWEB	65
GTEX-13X6I	GTEX-13X6I-0526-SM-5QGP8	70
GTEX-13X6J	GTEX-13X6J-0326-SM-7EPGD	71
GTEX-13X6K	GTEX-13X6K-0326-SM-5Q5D6	64
GTEX-145MG	GTEX-145MG-0226-SM-5TDDB	72
GTEX-145MH	GTEX-145MH-0326-SM-5LU8H	74
GTEX-145MI	GTEX-145MI-0326-SM-5Q5EV	60
GTEX-145MN	GTEX-145MN-2426-SM-5NQA5	74
GTEX-145MO	GTEX-145MO-0726-SM-5NQB9	64
GTEX-146FH	GTEX-146FH-0526-SM-5QGQ3	65
GTEX-146FQ	GTEX-146FQ-0326-SM-5NQAX	58
GTEX-146FR	GTEX-146FR-1726-SM-5Q5DT	62
GTEX-14753	GTEX-14753-0526-SM-5QGPR	73
GTEX-1477Z	GTEX-1477Z-1626-SM-5SIA8	72
GTEX-147F3	GTEX-147F3-0226-SM-5NQBV	65
GTEX-147F4	GTEX-147F4-0326-SM-5TDCK	71
GTEX-147GR	GTEX-147GR-0126-SM-62LER	68
GTEX-147JS	GTEX-147JS-0526-SM-5TDD3	72
GTEX-148VJ	GTEX-148VJ-0326-SM-5QGQE	74
GTEX-1497J	GTEX-1497J-2626-SM-5SI9K	68
GTEX-14A5H	GTEX-14A5H-0326-SM-5RQIB	68
GTEX-14A5I	GTEX-14A5I-0326-SM-5NQ9J	61
GTEX-14A6H	GTEX-14A6H-5019-SM-793DH	74
GTEX-14ABY	GTEX-14ABY-0126-SM-62LDI	72
GTEX-14AS3	GTEX-14AS3-2126-SM-5S2MK	67
GTEX-14ASI	GTEX-14ASI-0526-SM-5QGQP	73
GTEX-14BIL	GTEX-14BIL-0326-SM-5SI9Q	70
GTEX-14BIM	GTEX-14BIM-0326-SM-5SI9B	66
GTEX-14BMU	GTEX-14BMU-2026-SM-5S2W6	63
GTEX-14BMV	GTEX-14BMV-0326-SM-5RQHW	64
GTEX-14C38	GTEX-14C38-0426-SM-5TDDZ	78
GTEX-14C39	GTEX-14C39-2426-SM-5S2U5	74
GTEX-14C5O	GTEX-14C5O-0626-SM-664N2	71
GTEX-14DAQ	GTEX-14DAQ-0326-SM-664MR	63
GTEX-14DAR	GTEX-14DAR-1826-SM-664N1	69
GTEX-14E1K	GTEX-14E1K-2326-SM-664MP	72
GTEX-14E6C	GTEX-14E6C-1526-SM-664ND	73
GTEX-14E6D	GTEX-14E6D-0326-SM-62LDX	70
GTEX-14E6E	GTEX-14E6E-2026-SM-664N5	68
GTEX-14H4A	GTEX-14H4A-0926-SM-5ZZUU	61
GTEX-14ICL	GTEX-14ICL-1926-SM-5RQIZ	75
GTEX-14JG1	GTEX-14JG1-0126-SM-5ZZUP	66
GTEX-14JG6	GTEX-14JG6-2126-SM-6EU2F	63
GTEX-14JIY	GTEX-14JIY-0426-SM-62LF7	72
GTEX-14LLW	GTEX-14LLW-0526-SM-62LFB	64
GTEX-14LZ3	GTEX-14LZ3-0626-SM-5ZZWP	64
GTEX-14PII	GTEX-14PII-0626-SM-69LPY	74
GTEX-14PJ2	GTEX-14PJ2-0326-SM-6EU2Q	66.9
GTEX-14PJ3	GTEX-14PJ3-2026-SM-5ZZVK	67
GTEX-14PJ4	GTEX-14PJ4-2426-SM-6EU1U	69
GTEX-14PJ5	GTEX-14PJ5-2026-SM-6LLIN	60
GTEX-14PJ6	GTEX-14PJ6-2326-SM-6ETZR	62
GTEX-14PJM	GTEX-14PJM-0426-SM-5ZZVN	61
GTEX-14PJN	GTEX-14PJN-2126-SM-6AJBM	73
GTEX-14PJO	GTEX-14PJO-0526-SM-6EU2O	65
GTEX-14PK6	GTEX-14PK6-2126-SM-6ETZV	66
GTEX-14PN4	GTEX-14PN4-0326-SM-6EU2N	73
GTEX-14PQA	GTEX-14PQA-0526-SM-7KUFS	63
GTEX-14XAO	GTEX-14XAO-2226-SM-6LLHU	64
GTEX-15CHC	GTEX-15CHC-2426-SM-6EU22	65
GTEX-15CHQ	GTEX-15CHQ-0726-SM-6EU18	71
GTEX-15CHR	GTEX-15CHR-2426-SM-7DUFX	72
GTEX-15D79	GTEX-15D79-0526-SM-6ETZP	69
GTEX-15DCD	GTEX-15DCD-0626-SM-7KUG7	67
GTEX-15DDE	GTEX-15DDE-0526-SM-6ETZQ	65.7
GTEX-15DZA	GTEX-15DZA-2026-SM-6PANE	62
GTEX-15EO6	GTEX-15EO6-2826-SM-6PANB	67
GTEX-15ER7	GTEX-15ER7-0226-SM-7KUEU	70
GTEX-15ETS	GTEX-15ETS-0326-SM-6PANH	63
GTEX-15G19	GTEX-15G19-0526-SM-6PAMT	72
GTEX-15G1A	GTEX-15G1A-2026-SM-7KUFG	69
GTEX-15RIE	GTEX-15RIE-2426-SM-7KUDS	71
GTEX-15RIF	GTEX-15RIF-2126-SM-7KUM8	71
GTEX-15RIG	GTEX-15RIG-0426-SM-7KUF4	69
GTEX-15RJ7	GTEX-15RJ7-2426-SM-6M48L	71
GTEX-15SB6	GTEX-15SB6-1826-SM-6PALN	63
GTEX-15SDE	GTEX-15SDE-2326-SM-6PAL4	67
GTEX-15SHU	GTEX-15SHU-0626-SM-7KUFH	65
GTEX-15SHV	GTEX-15SHV-2526-SM-6PAMG	70
GTEX-15SHW	GTEX-15SHW-0726-SM-7KUEI	70
GTEX-15SKB	GTEX-15SKB-2526-SM-6PALP	72
GTEX-15UF6	GTEX-15UF6-1026-SM-7KUF7	62
GTEX-15UF7	GTEX-15UF7-2226-SM-6PAMQ	72
GTEX-15UKP	GTEX-15UKP-0326-SM-7KUFP	66
GTEX-16AAH	GTEX-16AAH-1826-SM-7939D	60
GTEX-16BQI	GTEX-16BQI-0326-SM-6PAM4	66
GTEX-16GPK	GTEX-16GPK-0526-SM-7KUER	71
GTEX-16MT8	GTEX-16MT8-0326-SM-6PAM5	66
GTEX-16MTA	GTEX-16MTA-2026-SM-7KUL3	70
GTEX-16NGA	GTEX-16NGA-1926-SM-7LTA6	66
GTEX-16NPV	GTEX-16NPV-2426-SM-6M482	68
GTEX-16NPX	GTEX-16NPX-0626-SM-7KULB	74
GTEX-16XZY	GTEX-16XZY-2226-SM-7938N	69
GTEX-16XZZ	GTEX-16XZZ-0526-SM-7KUF1	72
GTEX-16YQH	GTEX-16YQH-0426-SM-7KUL7	75
GTEX-16Z82	GTEX-16Z82-0126-SM-7DHLF	68.8
GTEX-17EUY	GTEX-17EUY-0626-SM-793BE	66
GTEX-17EVP	GTEX-17EVP-1326-SM-7DHMR	66
GTEX-17EVQ	GTEX-17EVQ-1226-SM-7LG59	70
GTEX-17F96	GTEX-17F96-2726-SM-7LT9F	69
GTEX-17F97	GTEX-17F97-0526-SM-7DUF8	67
GTEX-17F98	GTEX-17F98-1626-SM-7938R	62
GTEX-17F9E	GTEX-17F9E-0226-SM-79OKK	68
GTEX-17GQL	GTEX-17GQL-1926-SM-718B9	72
GTEX-17HGU	GTEX-17HGU-0626-SM-7939Y	71.6
GTEX-17HHE	GTEX-17HHE-2126-SM-7DHLO	70
GTEX-17HHY	GTEX-17HHY-0326-SM-7938H	71
GTEX-17HII	GTEX-17HII-0426-SM-793A3	75.9
GTEX-17JCI	GTEX-17JCI-0326-SM-7LG5H	63
GTEX-17KNJ	GTEX-17KNJ-2426-SM-7DHLR	63
GTEX-17MF6	GTEX-17MF6-2026-SM-7LG5I	72
GTEX-17MFQ	GTEX-17MFQ-1926-SM-793A6	72
GTEX-183FY	GTEX-183FY-0226-SM-7LG54	69
GTEX-183WM	GTEX-183WM-0426-SM-731B1	64
GTEX-18A7A	GTEX-18A7A-0626-SM-718BJ	65
GTEX-1A32A	GTEX-1A32A-0526-SM-731B9	64
GTEX-1A3MV	GTEX-1A3MV-2026-SM-718BU	67
GTEX-1A3MW	GTEX-1A3MW-0526-SM-731BY	66
GTEX-1A3MX	GTEX-1A3MX-0526-SM-718A9	71
GTEX-1A8G6	GTEX-1A8G6-0126-SM-7DUFY	63
GTEX-1A8G7	GTEX-1A8G7-0326-SM-72D5B	70
GTEX-1AMEY	GTEX-1AMEY-1526-SM-73KYW	62
GTEX-1AMFI	GTEX-1AMFI-2226-SM-731C6	61
GTEX-1AX8Z	GTEX-1AX8Z-0326-SM-731BU	70
GTEX-1AX9I	GTEX-1AX9I-0326-SM-73KXQ	70
GTEX-1AX9J	GTEX-1AX9J-0126-SM-73KY2	72
GTEX-1AX9K	GTEX-1AX9K-2726-SM-7DHMA	72
GTEX-1AYD5	GTEX-1AYD5-2226-SM-73KX3	66
GTEX-1B8KE	GTEX-1B8KE-2226-SM-7939K	69
GTEX-1B8KZ	GTEX-1B8KZ-2126-SM-73KYG	71
GTEX-1B8L1	GTEX-1B8L1-2726-SM-793AL	72
GTEX-1B8SF	GTEX-1B8SF-0426-SM-79OL4	72
GTEX-1B8SG	GTEX-1B8SG-0326-SM-73KXW	70
GTEX-1B932	GTEX-1B932-0526-SM-73KU7	64
GTEX-1B933	GTEX-1B933-0426-SM-7DHMC	65
GTEX-1B97I	GTEX-1B97I-2026-SM-7DHN2	72
GTEX-1B996	GTEX-1B996-0326-SM-7DHMU	72
GTEX-1BAJH	GTEX-1BAJH-0126-SM-7DHMF	73
GTEX-1C2JI	GTEX-1C2JI-2126-SM-793CG	71
GTEX-1C475	GTEX-1C475-1726-SM-73KVX	66
GTEX-1C4CL	GTEX-1C4CL-0326-SM-7DHMH	69
GTEX-1C6VR	GTEX-1C6VR-2526-SM-7DHMT	65
GTEX-1C6WA	GTEX-1C6WA-0326-SM-7DUGE	65
GTEX-1CAMR	GTEX-1CAMR-1726-SM-793CU	68
GTEX-1CAMS	GTEX-1CAMS-0126-SM-79396	62
GTEX-1E1VI	GTEX-1E1VI-0426-SM-7DHN1	72
GTEX-N7MS	GTEX-N7MS-0426-SM-2YUN6	69
GTEX-NFK9	GTEX-NFK9-0626-SM-2HMIV	70
GTEX-O5YT	GTEX-O5YT-1626-SM-32PK6	64
GTEX-O5YV	GTEX-O5YV-2026-SM-2D7VS	64
GTEX-OHPK	GTEX-OHPK-1626-SM-2YUN3	63
GTEX-OHPN	GTEX-OHPN-2726-SM-2I5H4	67
GTEX-OIZG	GTEX-OIZG-1326-SM-2HMIQ	69
GTEX-OIZH	GTEX-OIZH-1626-SM-2HMKI	74
GTEX-OIZI	GTEX-OIZI-0626-SM-2XCEH	72
GTEX-OOBK	GTEX-OOBK-1626-SM-2HMKG	72
GTEX-OXRK	GTEX-OXRK-1826-SM-2HMJE	63
GTEX-OXRL	GTEX-OXRL-1626-SM-2YUMU	63
GTEX-OXRN	GTEX-OXRN-1326-SM-3LK5V	74
GTEX-OXRP	GTEX-OXRP-2326-SM-2S1NL	61
GTEX-P44H	GTEX-P44H-0426-SM-2XCEZ	70
GTEX-P4PP	GTEX-P4PP-1626-SM-2HMJF	57
GTEX-P4PQ	GTEX-P4PQ-1626-SM-2HMKK	68
GTEX-P4QS	GTEX-P4QS-1626-SM-2S1NH	73
GTEX-P4QT	GTEX-P4QT-1626-SM-5S2UR	68
GTEX-P78B	GTEX-P78B-1626-SM-5SI85	67
GTEX-PLZ4	GTEX-PLZ4-0926-SM-2S1OI	60
GTEX-PLZ5	GTEX-PLZ5-1726-SM-2I5F6	71
GTEX-PLZ6	GTEX-PLZ6-1526-SM-2S1OC	74
GTEX-POMQ	GTEX-POMQ-1926-SM-3NB1Y	68
GTEX-POYW	GTEX-POYW-0526-SM-2XCEY	69
GTEX-PSDG	GTEX-PSDG-0426-SM-5SI86	72
GTEX-PW2O	GTEX-PW2O-1726-SM-2S1OO	71
GTEX-PWCY	GTEX-PWCY-2026-SM-5SI8R	64
GTEX-PWN1	GTEX-PWN1-1626-SM-2S1OL	62.5
GTEX-PX3G	GTEX-PX3G-1626-SM-2S1PT	66
GTEX-Q2AG	GTEX-Q2AG-0426-SM-2S1PU	70
GTEX-Q2AH	GTEX-Q2AH-1826-SM-2S1Q2	66
GTEX-Q2AI	GTEX-Q2AI-1526-SM-3GIJ3	75
GTEX-Q734	GTEX-Q734-2026-SM-3GADA	65
GTEX-QCQG	GTEX-QCQG-2126-SM-2S1P8	64
GTEX-QDT8	GTEX-QDT8-0526-SM-3NMD8	62
GTEX-QDVJ	GTEX-QDVJ-1926-SM-2S1PJ	70
GTEX-QDVN	GTEX-QDVN-2426-SM-2S1Q4	72
GTEX-QEG4	GTEX-QEG4-0626-SM-2S1OY	71
GTEX-QEG5	GTEX-QEG5-0426-SM-2I5GJ	70
GTEX-QESD	GTEX-QESD-1626-SM-2S1RB	70
GTEX-QLQ7	GTEX-QLQ7-1726-SM-2S1QQ	66
GTEX-QLQW	GTEX-QLQW-1326-SM-2S1QS	71
GTEX-QV31	GTEX-QV31-1426-SM-2S1QD	69
GTEX-QV44	GTEX-QV44-2026-SM-2S1RD	73
GTEX-QVJO	GTEX-QVJO-0126-SM-3GIK4	67
GTEX-QVUS	GTEX-QVUS-0226-SM-3GIJY	65
GTEX-QXCU	GTEX-QXCU-1726-SM-2TC6L	72
GTEX-R3RS	GTEX-R3RS-0526-SM-3GADG	61
GTEX-R53T	GTEX-R53T-1826-SM-3GIJX	68
GTEX-R55C	GTEX-R55C-1726-SM-3GADJ	73
GTEX-R55D	GTEX-R55D-0626-SM-3GAD5	64
GTEX-R55E	GTEX-R55E-0526-SM-2TC6B	69
GTEX-R55G	GTEX-R55G-2326-SM-2TC61	64
GTEX-REY6	GTEX-REY6-0826-SM-2TF4S	64
GTEX-RM2N	GTEX-RM2N-1626-SM-2TF5N	69
GTEX-RN64	GTEX-RN64-0326-SM-2TC5J	70
GTEX-RNOR	GTEX-RNOR-0526-SM-2TF4O	61
GTEX-RTLS	GTEX-RTLS-0526-SM-2TF64	67
GTEX-RU1J	GTEX-RU1J-1726-SM-2TF5S	64
GTEX-RU72	GTEX-RU72-1326-SM-2TF6T	64
GTEX-RWS6	GTEX-RWS6-2126-SM-2XCAV	67
GTEX-RWSA	GTEX-RWSA-0726-SM-2XCBE	73
GTEX-S32W	GTEX-S32W-2326-SM-2XCAW	65
GTEX-S33H	GTEX-S33H-2226-SM-5S2UF	72
GTEX-S7PM	GTEX-S7PM-0526-SM-3NM92	70
GTEX-S95S	GTEX-S95S-1426-SM-2XCDM	70
GTEX-SE5C	GTEX-SE5C-1826-SM-2XCE4	64
GTEX-SIU8	GTEX-SIU8-0526-SM-2XCDP	69
GTEX-SJXC	GTEX-SJXC-0526-SM-2XCFG	67
GTEX-SN8G	GTEX-SN8G-0326-SM-32PLG	71
GTEX-SNOS	GTEX-SNOS-1526-SM-32PLW	68
GTEX-SSA3	GTEX-SSA3-0326-SM-32QPS	72
GTEX-T2IS	GTEX-T2IS-2626-SM-32QPP	67
GTEX-T5JC	GTEX-T5JC-0626-SM-3NMA6	70
GTEX-T5JW	GTEX-T5JW-1826-SM-3GAE1	66
GTEX-T6MN	GTEX-T6MN-0526-SM-32PMS	69
GTEX-T8EM	GTEX-T8EM-1326-SM-3DB7G	73
GTEX-TKQ1	GTEX-TKQ1-1426-SM-4GICK	67
GTEX-TKQ2	GTEX-TKQ2-0826-SM-33HB6	71
GTEX-TML8	GTEX-TML8-1826-SM-32QOR	63
GTEX-TMMY	GTEX-TMMY-0426-SM-33HBB	64
GTEX-TMZS	GTEX-TMZS-0326-SM-3DB9P	75
GTEX-TSE9	GTEX-TSE9-0526-SM-3DB7Z	64
GTEX-U3ZG	GTEX-U3ZG-0326-SM-47JXN	69
GTEX-U3ZH	GTEX-U3ZH-1926-SM-4DXTR	74
GTEX-U3ZM	GTEX-U3ZM-1226-SM-3DB9G	76
GTEX-U3ZN	GTEX-U3ZN-2226-SM-3DB88	64
GTEX-U412	GTEX-U412-0326-SM-3DB9L	67
GTEX-U4B1	GTEX-U4B1-1626-SM-3DB8N	71
GTEX-U8T8	GTEX-U8T8-1426-SM-3DB9H	70
GTEX-U8XE	GTEX-U8XE-0726-SM-3DB8O	72
GTEX-UJHI	GTEX-UJHI-1726-SM-3DB9B	68
GTEX-UJMC	GTEX-UJMC-1826-SM-3GADT	66
GTEX-UPJH	GTEX-UPJH-0526-SM-4IHK8	70
GTEX-UTHO	GTEX-UTHO-0726-SM-3GAEN	72
GTEX-V1D1	GTEX-V1D1-2426-SM-3GAER	70
GTEX-V955	GTEX-V955-2426-SM-3GAEF	70
GTEX-VJWN	GTEX-VJWN-0426-SM-3GIJI	69
GTEX-VJYA	GTEX-VJYA-1926-SM-3GIJJ	66
GTEX-W5WG	GTEX-W5WG-1926-SM-4KKZK	65
GTEX-WEY5	GTEX-WEY5-2026-SM-5SI8D	61
GTEX-WFG7	GTEX-WFG7-2226-SM-3GIKP	70
GTEX-WFG8	GTEX-WFG8-2426-SM-3GILL	65
GTEX-WFON	GTEX-WFON-2326-SM-3LK7M	74
GTEX-WHPG	GTEX-WHPG-2226-SM-3NMBO	72
GTEX-WHSB	GTEX-WHSB-1826-SM-3TW8M	70
GTEX-WHSE	GTEX-WHSE-0526-SM-5GZZD	71
GTEX-WK11	GTEX-WK11-2526-SM-3NM9Y	71
GTEX-WL46	GTEX-WL46-0626-SM-3LK7R	71
GTEX-WOFL	GTEX-WOFL-0626-SM-3MJG3	72
GTEX-WOFM	GTEX-WOFM-1326-SM-3MJFR	67
GTEX-WRHK	GTEX-WRHK-1626-SM-3MJFH	64
GTEX-WWYW	GTEX-WWYW-0526-SM-3NB2W	64
GTEX-WXYG	GTEX-WXYG-2526-SM-3NB3F	65
GTEX-WY7C	GTEX-WY7C-2526-SM-3NB2N	69
GTEX-WYJK	GTEX-WYJK-1726-SM-3NM9U	71
GTEX-WYVS	GTEX-WYVS-2326-SM-3NMAI	61
GTEX-WZTO	GTEX-WZTO-0826-SM-3NM8Q	72
GTEX-X261	GTEX-X261-0326-SM-3NMD4	72
GTEX-X4EO	GTEX-X4EO-0526-SM-3P5Z3	64
GTEX-X4XX	GTEX-X4XX-0626-SM-3NMC1	73
GTEX-X4XY	GTEX-X4XY-0626-SM-4E3IN	74
GTEX-X5EB	GTEX-X5EB-2326-SM-46MW5	70
GTEX-X8HC	GTEX-X8HC-0526-SM-4E3JA	65.7
GTEX-XAJ8	GTEX-XAJ8-1026-SM-47JY9	72
GTEX-XBEC	GTEX-XBEC-0626-SM-4QARY	75
GTEX-XBED	GTEX-XBED-2626-SM-4E3J5	64
GTEX-XBEW	GTEX-XBEW-1026-SM-4QARV	68
GTEX-XGQ4	GTEX-XGQ4-2326-SM-4AT53	60
GTEX-XMD2	GTEX-XMD2-0526-SM-4YCDI	60
GTEX-XOT4	GTEX-XOT4-0526-SM-4B66O	60
GTEX-XPT6	GTEX-XPT6-2026-SM-4B64V	73
GTEX-XPVG	GTEX-XPVG-2526-SM-4B66D	68
GTEX-XQ3S	GTEX-XQ3S-0426-SM-4BOOA	74
GTEX-XQ8I	GTEX-XQ8I-0626-SM-4BOPT	67
GTEX-XUW1	GTEX-XUW1-0826-SM-4BOP6	65
GTEX-XUZC	GTEX-XUZC-2126-SM-4BRW8	66
GTEX-XV7Q	GTEX-XV7Q-2926-SM-4BRUL	66
GTEX-XYKS	GTEX-XYKS-2426-SM-4AT43	59
GTEX-Y111	GTEX-Y111-0326-SM-4SOIX	69
GTEX-Y114	GTEX-Y114-2526-SM-4TT8M	65
GTEX-Y3I4	GTEX-Y3I4-2326-SM-4TT81	69
GTEX-Y3IK	GTEX-Y3IK-2626-SM-4WWDK	65
GTEX-Y5LM	GTEX-Y5LM-2126-SM-4VDSY	66
GTEX-Y5V5	GTEX-Y5V5-2526-SM-4VBQ4	60
GTEX-Y5V6	GTEX-Y5V6-2626-SM-5IFIX	74
GTEX-Y8DK	GTEX-Y8DK-0326-SM-4TT3P	68
GTEX-Y8E4	GTEX-Y8E4-1026-SM-4VBQ5	74
GTEX-Y8LW	GTEX-Y8LW-2026-SM-4V6G8	60
GTEX-Y9LG	GTEX-Y9LG-1926-SM-5IFHY	65
GTEX-YEC3	GTEX-YEC3-2126-SM-4YCDB	69
GTEX-YEC4	GTEX-YEC4-2226-SM-5IFJT	70
GTEX-YECK	GTEX-YECK-0626-SM-4W1ZE	69
GTEX-YF7O	GTEX-YF7O-2526-SM-5IFJX	73
GTEX-YFC4	GTEX-YFC4-1026-SM-5RQJM	64
GTEX-YFCO	GTEX-YFCO-1926-SM-4W212	72
GTEX-Z93S	GTEX-Z93S-1326-SM-5CVMR	71
GTEX-Z9EW	GTEX-Z9EW-1726-SM-5CVMO	72
GTEX-ZA64	GTEX-ZA64-2026-SM-5PNXT	72
GTEX-ZAB4	GTEX-ZAB4-0426-SM-5HL7N	69.69
GTEX-ZAB5	GTEX-ZAB5-2126-SM-5K7UN	66
GTEX-ZAJG	GTEX-ZAJG-0526-SM-5S2MT	62
GTEX-ZC5H	GTEX-ZC5H-0326-SM-5HL9F	72
GTEX-ZDTS	GTEX-ZDTS-0526-SM-4WKH9	61
GTEX-ZDXO	GTEX-ZDXO-0326-SM-4WKHJ	68
GTEX-ZDYS	GTEX-ZDYS-1726-SM-5HL4Y	71
GTEX-ZE7O	GTEX-ZE7O-0326-SM-51MTH	67
GTEX-ZF28	GTEX-ZF28-0526-SM-4WKGW	75
GTEX-ZF2S	GTEX-ZF2S-2126-SM-4WWAY	66
GTEX-ZF3C	GTEX-ZF3C-0326-SM-4WWBF	65
GTEX-ZLV1	GTEX-ZLV1-2126-SM-4WWD2	65
GTEX-ZP4G	GTEX-ZP4G-2026-SM-57WEH	66
GTEX-ZPCL	GTEX-ZPCL-2026-SM-57WFD	62
GTEX-ZPIC	GTEX-ZPIC-2526-SM-57WDP	66
GTEX-ZQG8	GTEX-ZQG8-1226-SM-51MRX	66
GTEX-ZQUD	GTEX-ZQUD-1726-SM-51MRQ	71
GTEX-ZT9X	GTEX-ZT9X-1826-SM-57WDU	72
GTEX-ZTPG	GTEX-ZTPG-0126-SM-5O9AL	65
GTEX-ZTX8	GTEX-ZTX8-1626-SM-51MRY	68
GTEX-ZUA1	GTEX-ZUA1-0326-SM-5NQA3	69
GTEX-ZV68	GTEX-ZV68-0526-SM-59HKI	62
GTEX-ZV6S	GTEX-ZV6S-2126-SM-4YCEM	62
GTEX-ZV7C	GTEX-ZV7C-2426-SM-5NQ7Q	68
GTEX-ZVE1	GTEX-ZVE1-0526-SM-5NQ71	65
GTEX-ZVE2	GTEX-ZVE2-0626-SM-5GU7I	71
GTEX-ZVP2	GTEX-ZVP2-2126-SM-5GU6E	74
GTEX-ZVT2	GTEX-ZVT2-2426-SM-57WCQ	60
GTEX-ZVT3	GTEX-ZVT3-0526-SM-5GIE9	64
GTEX-ZVT4	GTEX-ZVT4-0326-SM-51MS5	65.4
GTEX-ZVTK	GTEX-ZVTK-0626-SM-5GU6Y	67
GTEX-ZVZP	GTEX-ZVZP-2526-SM-57WBR	73
GTEX-ZWKS	GTEX-ZWKS-0326-SM-5NQ7G	74
GTEX-ZXG5	GTEX-ZXG5-0326-SM-5GICH	74
GTEX-ZY6K	GTEX-ZY6K-2026-SM-5GZXQ	70
GTEX-ZYFC	GTEX-ZYFC-0526-SM-5GIDF	67
GTEX-ZYFD	GTEX-ZYFD-0326-SM-5NQ8I	72
GTEX-ZYFG	GTEX-ZYFG-2426-SM-5GIE8	64
GTEX-ZYT6	GTEX-ZYT6-1626-SM-5E45R	73
GTEX-ZYVF	GTEX-ZYVF-0626-SM-5E43Q	60
GTEX-ZYW4	GTEX-ZYW4-0526-SM-5GZZ5	61
GTEX-ZYY3	GTEX-ZYY3-0526-SM-5E45G	58.67
GTEX-ZZ64	GTEX-ZZ64-1526-SM-5E43K	65
GTEX-ZZPT	GTEX-ZZPT-0626-SM-5GZXT	70
GTEX-ZZPU	GTEX-ZZPU-2626-SM-5E45Y	65
